# Supplementary material for: Implementation of the computer tomography parallel algorithms with the incomplete set of data
Source: PeerJ Comput Sci. 2021 Feb 24;7:e339. doi: 10.7717/peerj-cs.339 (PMC7959649; doi:10.7717/peerj-cs.339)
Supplement: Supplemental Information 1 — The Mathematica file creates (using parallel computations) matrices of a system of linear equations. The C # files solve (using parallel computations) this system of equations. [file peerj-cs-07-339-s001.zip]

Archive with 6 entries (6 files):
- Zadania.cs
- Block.cs
- Form1.cs
- mm_rownolegle_f1.nb
- Program.cs
- ReadingData.cs
