# Supplementary material for: Implementation of the computer tomography parallel algorithms with the incomplete set of data
Source: PeerJ Comput Sci. 2021 Feb 24;7:e339. doi: 10.7717/peerj-cs.339 (PMC7959649; doi:10.7717/peerj-cs.339)
Supplement: Supplemental Information 1 — The Mathematica file creates (using parallel computations) matrices of a system of linear equations. The C # files solve (using parallel computations) this system of equations. [file peerj-cs-07-339-s001.zip › Zadania.cs]

using System;
using System.Collections.Generic;
using System.Linq;
using System.Text;
using System.Threading;
using System.Threading.Tasks;

namespace watki
{
    class Zadania
    {
        Task[] tasks;

        TaskFactory taskFactory = new TaskFactory();
        int[] result;
        int start;
        public Zadania(Action[] zadania)
        {
            int numberOfTasks = zadania.Length;
            start = Environment.TickCount;
            tasks = new Task[numberOfTasks];
            result = new int[numberOfTasks];
            for (int i = 0; i < numberOfTasks; i++)
            {
                //Action<object> action = (object j) => { Licz((int)j); };
                
                //tasks.Add(new Task(action,i));
                
                tasks[i]=(Task.Factory.StartNew(zadania[i]));
               
            }

            Task.Factory.ContinueWhenAll(tasks,(tasks)=> { Console.WriteLine("result={0} ",Environment.TickCount-start); });
        }

        

        private void Licz(int i)
        {
            
            Thread.Sleep(1000);
            result[i] += i;
            Console.WriteLine($"Tralala {i}, {Environment.TickCount-start}ms");
        }
    }
    
}
