# Supplementary material for: Implementation of the computer tomography parallel algorithms with the incomplete set of data
Source: PeerJ Comput Sci. 2021 Feb 24;7:e339. doi: 10.7717/peerj-cs.339 (PMC7959649; doi:10.7717/peerj-cs.339)
Supplement: Supplemental Information 1 — The Mathematica file creates (using parallel computations) matrices of a system of linear equations. The C # files solve (using parallel computations) this system of equations. [file peerj-cs-07-339-s001.zip › mm_rownolegle_f1.nb]

(* Content-type: application/vnd.wolfram.mathematica *)

(*** Wolfram Notebook File ***)
(* http://www.wolfram.com/nb *)

(* CreatedBy='Mathematica 12.0' *)

(*CacheID: 234*)
(* Internal cache information:
NotebookFileLineBreakTest
NotebookFileLineBreakTest
NotebookDataPosition[       158,          7]
NotebookDataLength[    120578,       2950]
NotebookOptionsPosition[    119725,       2928]
NotebookOutlinePosition[    120069,       2943]
CellTagsIndexPosition[    120026,       2940]
WindowFrame->Normal*)

(* Beginning of Notebook Content *)
Notebook[{
Cell[BoxData[{
 RowBox[{
  RowBox[{"Clear", "[", 
   RowBox[{"Rszlit1na1f1", ",", "f"}], "]"}], ";"}], "\[IndentingNewLine]", 
 RowBox[{
  RowBox[{"Rszlit1na1f1", "[", 
   RowBox[{"pkt_", ",", "bok_", ",", "kwa_"}], "]"}], ":=", 
  RowBox[{"Module", "[", 
   RowBox[{
    RowBox[{"{", 
     RowBox[{
     "troz", ",", "twar", ",", "terr", ",", "d", ",", "b", ",", "b1", ",", 
      "b2", ",", "b3", ",", "b4", ",", "bx", ",", "by", ",", "mm", ",", "odl",
       ",", "p1", ",", "p2", ",", "p3", ",", "p4", ",", "hk", ",", "pk", ",", 
      "pp", ",", "k", ",", "x", ",", "zer", ",", "nr", ",", "los", ",", 
      "proc", ",", "nrw", ",", "s", ",", 
      RowBox[{"m", "=", "pkt"}], ",", 
      RowBox[{"n", "=", "kwa"}], ",", 
      RowBox[{"a", "=", "bok"}], ",", "td", ",", "tg", ",", "tw", ",", "xl", 
      ",", "xp", ",", "yg", ",", "yd"}], "}"}], ",", "\[IndentingNewLine]", 
    "\[IndentingNewLine]", 
    RowBox[{
     RowBox[{"CreateDirectory", "[", 
      RowBox[{"\"\<e:\\\\\>\"", "<>", 
       RowBox[{"ToString", "[", "n", "]"}], "<>", "\"\<_\>\"", "<>", 
       RowBox[{"ToString", "[", "m", "]"}], "<>", "\"\<_\>\"", "<>", 
       RowBox[{"ToString", "[", 
        RowBox[{"n", " ", "n"}], "]"}], "<>", "\"\<_\>\"", "<>", 
       RowBox[{"ToString", "[", 
        RowBox[{
         RowBox[{"m", " ", "m"}], "-", "2"}], "]"}], "<>", "\"\<_f1\>\""}], 
      "]"}], ";", "\[IndentingNewLine]", "\[IndentingNewLine]", 
     "\[IndentingNewLine]", 
     RowBox[{"hk", "=", 
      RowBox[{"2.", 
       RowBox[{"a", "/", "n"}]}]}], ";", 
     RowBox[{"pk", "=", 
      RowBox[{"hk", 
       SqrtBox["2."]}]}], ";", 
     RowBox[{"hp", "=", 
      RowBox[{"2.", 
       RowBox[{"a", "/", 
        RowBox[{"(", 
         RowBox[{"m", "-", "1"}], ")"}]}]}]}], ";", "\[IndentingNewLine]", 
     RowBox[{"Print", "[", 
      RowBox[{
      "\"\<n = \>\"", ",", "n", ",", 
       "\"\< \!\(\*SuperscriptBox[\(n\), \(2\)]\)= \>\"", ",", 
       RowBox[{"n", "^", "2"}]}], "]"}], ";", "\[IndentingNewLine]", 
     RowBox[{"Print", "[", 
      RowBox[{
      "\"\<m= \>\"", ",", "m", ",", 
       "\"\< \!\(\*SuperscriptBox[\(m\), \(2\)]\)-2= \>\"", ",", 
       RowBox[{
        RowBox[{"m", " ", "m"}], "-", "2"}]}], "]"}], ";", 
     "\[IndentingNewLine]", "\[IndentingNewLine]", 
     RowBox[{"xl1", "=", 
      RowBox[{"-", "0.7"}]}], ";", 
     RowBox[{"xp1", "=", 
      RowBox[{"-", "0.4"}]}], ";", 
     RowBox[{"yl1", "=", 
      RowBox[{"-", "0.5"}]}], ";", 
     RowBox[{"yp1", "=", "0.2"}], ";", "\[IndentingNewLine]", 
     RowBox[{"xl2", "=", 
      RowBox[{"-", "0.2"}]}], ";", 
     RowBox[{"xp2", "=", "0.2"}], ";", 
     RowBox[{"yl2", "=", 
      RowBox[{"-", "0.1"}]}], ";", 
     RowBox[{"yp2", "=", "0.1"}], ";", "\[IndentingNewLine]", 
     RowBox[{"xl3", "=", 
      RowBox[{"-", "0.2"}]}], ";", 
     RowBox[{"xp3", "=", "0.2"}], ";", 
     RowBox[{"yl3", "=", " ", "0.3"}], ";", 
     RowBox[{"yp3", "=", "0.5"}], ";", "\[IndentingNewLine]", 
     RowBox[{"xl4", "=", "0.4"}], ";", 
     RowBox[{"xp4", "=", "0.7"}], ";", 
     RowBox[{"yl4", "=", "0.4"}], ";", 
     RowBox[{"yp4", "=", "0.7"}], ";", "\[IndentingNewLine]", 
     "\[IndentingNewLine]", 
     RowBox[{"mn1", "=", "1"}], ";", 
     RowBox[{"mn2", "=", "2"}], ";", 
     RowBox[{"mn3", "=", "3"}], ";", 
     RowBox[{"mn4", "=", "4"}], ";", "\[IndentingNewLine]", 
     "\[IndentingNewLine]", 
     RowBox[{
      RowBox[{"f", "[", 
       RowBox[{"x_", ",", "y_"}], "]"}], ":=", 
      RowBox[{"mn1", "/;", 
       RowBox[{
        RowBox[{"xl1", "\[LessEqual]", "x", "\[LessEqual]", "xp1"}], "\[And]",
         " ", 
        RowBox[{"yl1", "\[LessEqual]", "y", "\[LessEqual]", "yp1"}]}]}]}], 
     ";", "\[IndentingNewLine]", 
     RowBox[{
      RowBox[{"f", "[", 
       RowBox[{"x_", ",", "y_"}], "]"}], ":=", 
      RowBox[{"mn2", "/;", 
       RowBox[{
        RowBox[{"xl2", "\[LessEqual]", "x", "\[LessEqual]", "xp2"}], "\[And]",
         " ", 
        RowBox[{"yl2", "\[LessEqual]", "y", "\[LessEqual]", "yp2"}]}]}]}], 
     ";", "\[IndentingNewLine]", 
     RowBox[{
      RowBox[{"f", "[", 
       RowBox[{"x_", ",", "y_"}], "]"}], ":=", 
      RowBox[{"mn3", "/;", 
       RowBox[{
        RowBox[{"xl3", "\[LessEqual]", "x", "\[LessEqual]", "xp3"}], "\[And]",
         " ", 
        RowBox[{"yl3", "\[LessEqual]", "y", "\[LessEqual]", "yp3"}]}]}]}], 
     ";", "\[IndentingNewLine]", 
     RowBox[{
      RowBox[{"f", "[", 
       RowBox[{"x_", ",", "y_"}], "]"}], ":=", 
      RowBox[{"mn4", "/;", 
       RowBox[{
        RowBox[{"xl4", "\[LessEqual]", "x", "\[LessEqual]", "xp4"}], "\[And]",
         " ", 
        RowBox[{"yl4", "\[LessEqual]", "y", "\[LessEqual]", "yp4"}]}]}]}], 
     ";", "\[IndentingNewLine]", 
     RowBox[{
      RowBox[{"f", "[", 
       RowBox[{"x_", ",", "y_"}], "]"}], ":=", "0"}], ";", 
     StyleBox[
      RowBox[{"(*", 
       RowBox[{
        RowBox[{"odtwarzana", " ", "funkcja"}], " ", "-", " ", 
        RowBox[{"rozrzucone", " ", "1"}], "-", "4"}], "*)"}],
      FontSlant->"Italic",
      FontColor->RGBColor[0, 0, 1]], 
     StyleBox["\[IndentingNewLine]",
      FontSlant->"Italic",
      FontColor->RGBColor[0, 0, 1]], "\[IndentingNewLine]", 
     RowBox[{
      RowBox[{"odl", "[", 
       RowBox[{
        RowBox[{"{", 
         RowBox[{"x_", ",", "y_"}], "}"}], ",", 
        RowBox[{"{", 
         RowBox[{"z_", ",", "t_"}], "}"}]}], "]"}], ":=", 
      SqrtBox[
       RowBox[{
        RowBox[{
         RowBox[{"(", 
          RowBox[{"x", "-", "z"}], ")"}], "^", "2"}], "+", 
        RowBox[{
         RowBox[{"(", 
          RowBox[{"y", "-", "t"}], ")"}], "^", "2"}]}]]}], ";", 
     StyleBox[
      RowBox[{"(*", 
       RowBox[{"def", " ", "d\[LSlash]", " ", "odc"}], "*)"}],
      FontSlant->"Italic",
      FontColor->RGBColor[0, 0, 1]], 
     StyleBox["\[IndentingNewLine]",
      FontSlant->"Italic",
      FontColor->RGBColor[0, 0, 1]], "\[IndentingNewLine]", 
     RowBox[{"td", "=", 
      RowBox[{"Table", "[", 
       RowBox[{
        RowBox[{"{", 
         RowBox[{
          RowBox[{
           RowBox[{"-", "a"}], "+", 
           RowBox[{
            RowBox[{"(", 
             RowBox[{"i", "-", "1"}], ")"}], "*", "hp"}]}], ",", 
          RowBox[{"-", "a"}]}], "}"}], ",", 
        RowBox[{"{", 
         RowBox[{"i", ",", "1", ",", "m"}], "}"}]}], "]"}]}], ";", 
     StyleBox[
      RowBox[{"(*", 
       RowBox[{
       "tablica", " ", "wsp\[OAcute]lrz\:0119dnych", " ", "punkt\[OAcute]w", 
        " ", "na", " ", "dole"}], "*)"}],
      FontSlant->"Italic",
      FontColor->RGBColor[0, 0, 1]], "\[IndentingNewLine]", 
     RowBox[{"tg", "=", 
      RowBox[{"Table", "[", 
       RowBox[{
        RowBox[{"{", 
         RowBox[{
          RowBox[{
           RowBox[{"-", "a"}], "+", 
           RowBox[{
            RowBox[{"(", 
             RowBox[{"i", "-", "1"}], ")"}], "*", "hp"}]}], ",", "a"}], "}"}],
         ",", 
        RowBox[{"{", 
         RowBox[{"i", ",", "1", ",", "m"}], "}"}]}], "]"}]}], ";", 
     StyleBox[
      RowBox[{"(*", 
       RowBox[{
       "tablica", " ", "wsp\[OAcute]lrz\:0119dnych", " ", "punkt\[OAcute]w", 
        " ", "na", " ", "g\[OAcute]rze"}], "*)"}],
      FontSlant->"Italic",
      FontColor->RGBColor[0, 0, 1]], "\[IndentingNewLine]", 
     "\[IndentingNewLine]", 
     RowBox[{"b1", "=", 
      RowBox[{"Table", "[", 
       RowBox[{"0", ",", 
        RowBox[{"{", 
         RowBox[{"m", "^", "2"}], "}"}]}], "]"}]}], ";", 
     RowBox[{"xl", "=", "xl1"}], ";", 
     RowBox[{"xp", "=", "xp1"}], ";", 
     RowBox[{"yd", "=", "yl1"}], ";", 
     RowBox[{"yg", "=", "yp1"}], ";", 
     RowBox[{"xs", "=", 
      RowBox[{
       RowBox[{"(", 
        RowBox[{"xl1", "+", "xp1"}], ")"}], "/", "2"}]}], ";", 
     "\[IndentingNewLine]", 
     RowBox[{"Do", "[", 
      RowBox[{
       RowBox[{
        RowBox[{"nr", "=", 
         RowBox[{
          RowBox[{
           RowBox[{"(", 
            RowBox[{"i", "-", "1"}], ")"}], "m"}], "+", "j"}]}], ";", 
        "\[IndentingNewLine]", 
        RowBox[{"Which", "[", "\[IndentingNewLine]", 
         RowBox[{
          RowBox[{"(", 
           RowBox[{
            RowBox[{"i", "\[Equal]", "j"}], " ", "\[And]", " ", 
            RowBox[{"i", "\[NotEqual]", "1"}], " ", "\[And]", " ", 
            RowBox[{"i", "\[NotEqual]", "m"}]}], ")"}], ",", " ", 
          StyleBox[
           RowBox[{"(*", " ", 
            RowBox[{"na", " ", "wprost"}], " ", "*)"}],
           FontSlant->"Italic",
           FontColor->RGBColor[0, 0, 1]], 
          StyleBox["\[IndentingNewLine]",
           FontSlant->"Italic",
           FontColor->RGBColor[0, 0, 1]], 
          RowBox[{"If", "[", 
           RowBox[{
            RowBox[{
             RowBox[{"Abs", "[", 
              RowBox[{"xs", "-", 
               RowBox[{"td", "[", 
                RowBox[{"[", 
                 RowBox[{"i", ",", "1"}], "]"}], "]"}]}], "]"}], "<", 
             RowBox[{
              RowBox[{"(", 
               RowBox[{"xp", "-", "xl"}], ")"}], "/", "2"}]}], ",", 
            RowBox[{
             RowBox[{"b1", "[", 
              RowBox[{"[", "nr", "]"}], "]"}], "=", 
             RowBox[{"yg", "-", "yd"}]}]}], "]"}], ",", "\[IndentingNewLine]",
           "\[IndentingNewLine]", 
          RowBox[{"(", 
           RowBox[{"i", "<", "j"}], ")"}], ",", 
          StyleBox[
           RowBox[{"(*", " ", 
            RowBox[{"na", " ", "prawo"}], " ", "*)"}],
           FontSlant->"Italic",
           FontColor->RGBColor[0, 0, 1]], "\[IndentingNewLine]", 
          RowBox[{"If", "[", 
           RowBox[{
            RowBox[{
             RowBox[{"td", "[", 
              RowBox[{"[", 
               RowBox[{"i", ",", "1"}], "]"}], "]"}], "<", "xp"}], ",", 
            "\[IndentingNewLine]", 
            RowBox[{
             RowBox[{"pp", "=", 
              RowBox[{"{", 
               RowBox[{"xl", ",", 
                RowBox[{
                 RowBox[{"-", "a"}], "+", 
                 FractionBox[
                  RowBox[{"2", "a", 
                   RowBox[{"(", 
                    RowBox[{"xl", "-", 
                    RowBox[{"td", "[", 
                    RowBox[{"[", 
                    RowBox[{"i", ",", "1"}], "]"}], "]"}]}], ")"}]}], 
                  RowBox[{
                   RowBox[{"tg", "[", 
                    RowBox[{"[", 
                    RowBox[{"j", ",", "1"}], "]"}], "]"}], "-", 
                   RowBox[{"td", "[", 
                    RowBox[{"[", 
                    RowBox[{"i", ",", "1"}], "]"}], "]"}]}]]}]}], "}"}]}], 
             ";", "\[IndentingNewLine]", 
             RowBox[{"If", "[", 
              RowBox[{
               RowBox[{
                RowBox[{"pp", "[", 
                 RowBox[{"[", "2", "]"}], "]"}], "<", "yg"}], ",", 
               "\[IndentingNewLine]", 
               RowBox[{"If", "[", 
                RowBox[{
                 RowBox[{
                  RowBox[{"pp", "[", 
                   RowBox[{"[", "2", "]"}], "]"}], "\[GreaterEqual]", "yd"}], 
                 ",", "\[IndentingNewLine]", 
                 RowBox[{
                  RowBox[{"p1", "=", "pp"}], ";", 
                  RowBox[{"pp", "=", 
                   RowBox[{"{", 
                    RowBox[{
                    RowBox[{
                    RowBox[{"td", "[", 
                    RowBox[{"[", 
                    RowBox[{"i", ",", "1"}], "]"}], "]"}], "+", 
                    FractionBox[
                    RowBox[{
                    RowBox[{"(", 
                    RowBox[{
                    RowBox[{"tg", "[", 
                    RowBox[{"[", 
                    RowBox[{"j", ",", "1"}], "]"}], "]"}], "-", 
                    RowBox[{"td", "[", 
                    RowBox[{"[", 
                    RowBox[{"i", ",", "1"}], "]"}], "]"}]}], ")"}], 
                    RowBox[{"(", 
                    RowBox[{"yg", "+", "a"}], ")"}]}], 
                    RowBox[{"2", "a"}]]}], ",", "yg"}], "}"}]}], ";", 
                  "\[IndentingNewLine]", 
                  RowBox[{"If", "[", 
                   RowBox[{
                    RowBox[{
                    RowBox[{"pp", "[", 
                    RowBox[{"[", "1", "]"}], "]"}], "\[LessEqual]", "xp"}], 
                    ",", "\[IndentingNewLine]", 
                    RowBox[{
                    RowBox[{"p2", "=", "pp"}], ";", 
                    RowBox[{
                    RowBox[{"b1", "[", 
                    RowBox[{"[", "nr", "]"}], "]"}], "=", 
                    RowBox[{"odl", "[", 
                    RowBox[{"p1", ",", "p2"}], "]"}]}]}], ",", 
                    "\[IndentingNewLine]", 
                    RowBox[{
                    RowBox[{"p2", "=", 
                    RowBox[{"{", 
                    RowBox[{"xp", ",", 
                    RowBox[{
                    RowBox[{"-", "a"}], "+", 
                    FractionBox[
                    RowBox[{"2", "a", 
                    RowBox[{"(", 
                    RowBox[{"xp", "-", 
                    RowBox[{"td", "[", 
                    RowBox[{"[", 
                    RowBox[{"i", ",", "1"}], "]"}], "]"}]}], ")"}]}], 
                    RowBox[{
                    RowBox[{"tg", "[", 
                    RowBox[{"[", 
                    RowBox[{"j", ",", "1"}], "]"}], "]"}], "-", 
                    RowBox[{"td", "[", 
                    RowBox[{"[", 
                    RowBox[{"i", ",", "1"}], "]"}], "]"}]}]]}]}], "}"}]}], 
                    ";", 
                    RowBox[{
                    RowBox[{"b1", "[", 
                    RowBox[{"[", "nr", "]"}], "]"}], "=", 
                    RowBox[{"odl", "[", 
                    RowBox[{"p1", ",", "p2"}], "]"}]}]}]}], "]"}]}], ",", 
                 "\[IndentingNewLine]", 
                 RowBox[{
                  RowBox[{"pp", "=", 
                   RowBox[{"{", 
                    RowBox[{
                    RowBox[{
                    RowBox[{"td", "[", 
                    RowBox[{"[", 
                    RowBox[{"i", ",", "1"}], "]"}], "]"}], "+", 
                    FractionBox[
                    RowBox[{
                    RowBox[{"(", 
                    RowBox[{
                    RowBox[{"tg", "[", 
                    RowBox[{"[", 
                    RowBox[{"j", ",", "1"}], "]"}], "]"}], "-", 
                    RowBox[{"td", "[", 
                    RowBox[{"[", 
                    RowBox[{"i", ",", "1"}], "]"}], "]"}]}], ")"}], 
                    RowBox[{"(", 
                    RowBox[{"yd", "+", "a"}], ")"}]}], 
                    RowBox[{"2", "a"}]]}], ",", "yd"}], "}"}]}], ";", 
                  "\[IndentingNewLine]", 
                  RowBox[{"If", "[", 
                   RowBox[{
                    RowBox[{"xl", "\[LessEqual]", 
                    RowBox[{"pp", "[", 
                    RowBox[{"[", "1", "]"}], "]"}], "<", "xp"}], ",", 
                    "\[IndentingNewLine]", 
                    RowBox[{
                    RowBox[{"p1", "=", "pp"}], ";", 
                    RowBox[{"pp", "=", 
                    RowBox[{"{", 
                    RowBox[{
                    RowBox[{
                    RowBox[{"td", "[", 
                    RowBox[{"[", 
                    RowBox[{"i", ",", "1"}], "]"}], "]"}], "+", 
                    FractionBox[
                    RowBox[{
                    RowBox[{"(", 
                    RowBox[{
                    RowBox[{"tg", "[", 
                    RowBox[{"[", 
                    RowBox[{"j", ",", "1"}], "]"}], "]"}], "-", 
                    RowBox[{"td", "[", 
                    RowBox[{"[", 
                    RowBox[{"i", ",", "1"}], "]"}], "]"}]}], ")"}], 
                    RowBox[{"(", 
                    RowBox[{"yg", "+", "a"}], ")"}]}], 
                    RowBox[{"2", "a"}]]}], ",", "yg"}], "}"}]}], ";", 
                    "\[IndentingNewLine]", 
                    RowBox[{"If", "[", 
                    RowBox[{
                    RowBox[{
                    RowBox[{"pp", "[", 
                    RowBox[{"[", "1", "]"}], "]"}], "\[LessEqual]", "xp"}], 
                    ",", "\[IndentingNewLine]", 
                    RowBox[{
                    RowBox[{"p2", "=", "pp"}], ";", 
                    RowBox[{
                    RowBox[{"b1", "[", 
                    RowBox[{"[", "nr", "]"}], "]"}], "=", 
                    RowBox[{"odl", "[", 
                    RowBox[{"p1", ",", "p2"}], "]"}]}]}], ",", 
                    "\[IndentingNewLine]", 
                    RowBox[{
                    RowBox[{"p2", "=", 
                    RowBox[{"{", 
                    RowBox[{"xp", ",", 
                    RowBox[{
                    RowBox[{"-", "a"}], "+", 
                    FractionBox[
                    RowBox[{"2", "a", 
                    RowBox[{"(", 
                    RowBox[{"xp", "-", 
                    RowBox[{"td", "[", 
                    RowBox[{"[", 
                    RowBox[{"i", ",", "1"}], "]"}], "]"}]}], ")"}]}], 
                    RowBox[{
                    RowBox[{"tg", "[", 
                    RowBox[{"[", 
                    RowBox[{"j", ",", "1"}], "]"}], "]"}], "-", 
                    RowBox[{"td", "[", 
                    RowBox[{"[", 
                    RowBox[{"i", ",", "1"}], "]"}], "]"}]}]]}]}], "}"}]}], 
                    ";", 
                    RowBox[{
                    RowBox[{"b1", "[", 
                    RowBox[{"[", "nr", "]"}], "]"}], "=", 
                    RowBox[{"odl", "[", 
                    RowBox[{"p1", ",", "p2"}], "]"}]}]}]}], "]"}]}]}], 
                   "]"}]}]}], "]"}]}], "]"}]}]}], "]"}], ",", 
          "\[IndentingNewLine]", "\[IndentingNewLine]", 
          RowBox[{"(", 
           RowBox[{"i", ">", "j"}], ")"}], ",", 
          StyleBox[
           RowBox[{"(*", " ", 
            RowBox[{"na", " ", "lewo"}], " ", "*)"}],
           FontSlant->"Italic",
           FontColor->RGBColor[0, 0, 1]], "\[IndentingNewLine]", 
          RowBox[{"If", "[", 
           RowBox[{
            RowBox[{
             RowBox[{"td", "[", 
              RowBox[{"[", 
               RowBox[{"i", ",", "1"}], "]"}], "]"}], ">", "xl"}], ",", 
            "\[IndentingNewLine]", 
            RowBox[{
             RowBox[{"pp", "=", 
              RowBox[{"{", 
               RowBox[{"xp", ",", 
                RowBox[{
                 RowBox[{"-", "a"}], "+", 
                 FractionBox[
                  RowBox[{"2", "a", 
                   RowBox[{"(", 
                    RowBox[{"xp", "-", 
                    RowBox[{"td", "[", 
                    RowBox[{"[", 
                    RowBox[{"i", ",", "1"}], "]"}], "]"}]}], ")"}]}], 
                  RowBox[{
                   RowBox[{"tg", "[", 
                    RowBox[{"[", 
                    RowBox[{"j", ",", "1"}], "]"}], "]"}], "-", 
                   RowBox[{"td", "[", 
                    RowBox[{"[", 
                    RowBox[{"i", ",", "1"}], "]"}], "]"}]}]]}]}], "}"}]}], 
             ";", "\[IndentingNewLine]", 
             RowBox[{"If", "[", 
              RowBox[{
               RowBox[{
                RowBox[{"pp", "[", 
                 RowBox[{"[", "2", "]"}], "]"}], "<", "yg"}], ",", 
               "\[IndentingNewLine]", 
               RowBox[{"If", "[", 
                RowBox[{
                 RowBox[{
                  RowBox[{"pp", "[", 
                   RowBox[{"[", "2", "]"}], "]"}], "\[GreaterEqual]", "yd"}], 
                 ",", "\[IndentingNewLine]", 
                 RowBox[{
                  RowBox[{"p1", "=", "pp"}], ";", 
                  RowBox[{"pp", "=", 
                   RowBox[{"{", 
                    RowBox[{
                    RowBox[{
                    RowBox[{"td", "[", 
                    RowBox[{"[", 
                    RowBox[{"i", ",", "1"}], "]"}], "]"}], "+", 
                    FractionBox[
                    RowBox[{
                    RowBox[{"(", 
                    RowBox[{
                    RowBox[{"tg", "[", 
                    RowBox[{"[", 
                    RowBox[{"j", ",", "1"}], "]"}], "]"}], "-", 
                    RowBox[{"td", "[", 
                    RowBox[{"[", 
                    RowBox[{"i", ",", "1"}], "]"}], "]"}]}], ")"}], 
                    RowBox[{"(", 
                    RowBox[{"yg", "+", "a"}], ")"}]}], 
                    RowBox[{"2", "a"}]]}], ",", "yg"}], "}"}]}], ";", 
                  "\[IndentingNewLine]", 
                  RowBox[{"If", "[", 
                   RowBox[{
                    RowBox[{
                    RowBox[{"pp", "[", 
                    RowBox[{"[", "1", "]"}], "]"}], "\[GreaterEqual]", "xl"}],
                     ",", "\[IndentingNewLine]", 
                    RowBox[{
                    RowBox[{"p2", "=", "pp"}], ";", 
                    RowBox[{
                    RowBox[{"b1", "[", 
                    RowBox[{"[", "nr", "]"}], "]"}], "=", 
                    RowBox[{"odl", "[", 
                    RowBox[{"p1", ",", "p2"}], "]"}]}]}], ",", 
                    "\[IndentingNewLine]", 
                    RowBox[{
                    RowBox[{"p2", "=", 
                    RowBox[{"{", 
                    RowBox[{"xl", ",", 
                    RowBox[{
                    RowBox[{"-", "a"}], "+", 
                    FractionBox[
                    RowBox[{"2", "a", 
                    RowBox[{"(", 
                    RowBox[{"xl", "-", 
                    RowBox[{"td", "[", 
                    RowBox[{"[", 
                    RowBox[{"i", ",", "1"}], "]"}], "]"}]}], ")"}]}], 
                    RowBox[{
                    RowBox[{"tg", "[", 
                    RowBox[{"[", 
                    RowBox[{"j", ",", "1"}], "]"}], "]"}], "-", 
                    RowBox[{"td", "[", 
                    RowBox[{"[", 
                    RowBox[{"i", ",", "1"}], "]"}], "]"}]}]]}]}], "}"}]}], 
                    ";", 
                    RowBox[{
                    RowBox[{"b1", "[", 
                    RowBox[{"[", "nr", "]"}], "]"}], "=", 
                    RowBox[{"odl", "[", 
                    RowBox[{"p1", ",", "p2"}], "]"}]}]}]}], "]"}]}], ",", 
                 "\[IndentingNewLine]", 
                 RowBox[{
                  RowBox[{"pp", "=", 
                   RowBox[{"{", 
                    RowBox[{
                    RowBox[{
                    RowBox[{"td", "[", 
                    RowBox[{"[", 
                    RowBox[{"i", ",", "1"}], "]"}], "]"}], "+", 
                    FractionBox[
                    RowBox[{
                    RowBox[{"(", 
                    RowBox[{
                    RowBox[{"tg", "[", 
                    RowBox[{"[", 
                    RowBox[{"j", ",", "1"}], "]"}], "]"}], "-", 
                    RowBox[{"td", "[", 
                    RowBox[{"[", 
                    RowBox[{"i", ",", "1"}], "]"}], "]"}]}], ")"}], 
                    RowBox[{"(", 
                    RowBox[{"yd", "+", "a"}], ")"}]}], 
                    RowBox[{"2", "a"}]]}], ",", "yd"}], "}"}]}], ";", 
                  "\[IndentingNewLine]", 
                  RowBox[{"If", "[", 
                   RowBox[{
                    RowBox[{"xl", "<", 
                    RowBox[{"pp", "[", 
                    RowBox[{"[", "1", "]"}], "]"}], "\[LessEqual]", "xp"}], 
                    ",", "\[IndentingNewLine]", 
                    RowBox[{
                    RowBox[{"p1", "=", "pp"}], ";", 
                    RowBox[{"pp", "=", 
                    RowBox[{"{", 
                    RowBox[{
                    RowBox[{
                    RowBox[{"td", "[", 
                    RowBox[{"[", 
                    RowBox[{"i", ",", "1"}], "]"}], "]"}], "+", 
                    FractionBox[
                    RowBox[{
                    RowBox[{"(", 
                    RowBox[{
                    RowBox[{"tg", "[", 
                    RowBox[{"[", 
                    RowBox[{"j", ",", "1"}], "]"}], "]"}], "-", 
                    RowBox[{"td", "[", 
                    RowBox[{"[", 
                    RowBox[{"i", ",", "1"}], "]"}], "]"}]}], ")"}], 
                    RowBox[{"(", 
                    RowBox[{"yg", "+", "a"}], ")"}]}], 
                    RowBox[{"2", "a"}]]}], ",", "yg"}], "}"}]}], ";", 
                    "\[IndentingNewLine]", 
                    RowBox[{"If", "[", 
                    RowBox[{
                    RowBox[{
                    RowBox[{"pp", "[", 
                    RowBox[{"[", "1", "]"}], "]"}], "\[GreaterEqual]", "xl"}],
                     ",", "\[IndentingNewLine]", 
                    RowBox[{
                    RowBox[{"p2", "=", "pp"}], ";", 
                    RowBox[{
                    RowBox[{"b1", "[", 
                    RowBox[{"[", "nr", "]"}], "]"}], "=", 
                    RowBox[{"odl", "[", 
                    RowBox[{"p1", ",", "p2"}], "]"}]}]}], ",", 
                    "\[IndentingNewLine]", 
                    RowBox[{
                    RowBox[{"p2", "=", 
                    RowBox[{"{", 
                    RowBox[{"xl", ",", 
                    RowBox[{
                    RowBox[{"-", "a"}], "+", 
                    FractionBox[
                    RowBox[{"2", "a", 
                    RowBox[{"(", 
                    RowBox[{"xl", "-", 
                    RowBox[{"td", "[", 
                    RowBox[{"[", 
                    RowBox[{"i", ",", "1"}], "]"}], "]"}]}], ")"}]}], 
                    RowBox[{
                    RowBox[{"tg", "[", 
                    RowBox[{"[", 
                    RowBox[{"j", ",", "1"}], "]"}], "]"}], "-", 
                    RowBox[{"td", "[", 
                    RowBox[{"[", 
                    RowBox[{"i", ",", "1"}], "]"}], "]"}]}]]}]}], "}"}]}], 
                    ";", 
                    RowBox[{
                    RowBox[{"b1", "[", 
                    RowBox[{"[", "nr", "]"}], "]"}], "=", 
                    RowBox[{"odl", "[", 
                    RowBox[{"p1", ",", "p2"}], "]"}]}]}]}], "]"}]}]}], 
                   "]"}]}]}], "]"}]}], "]"}]}]}], "]"}]}], 
         "\[IndentingNewLine]", "\[IndentingNewLine]", "]"}]}], ",", 
       RowBox[{"{", 
        RowBox[{"i", ",", "1", ",", "m"}], "}"}], ",", 
       RowBox[{"{", 
        RowBox[{"j", ",", "1", ",", "m"}], "}"}]}], "]"}], ";", 
     "\[IndentingNewLine]", "\[IndentingNewLine]", 
     RowBox[{"b2", "=", 
      RowBox[{"Table", "[", 
       RowBox[{"0", ",", 
        RowBox[{"{", 
         RowBox[{"m", "^", "2"}], "}"}]}], "]"}]}], ";", 
     RowBox[{"xl", "=", "xl2"}], ";", 
     RowBox[{"xp", "=", "xp2"}], ";", 
     RowBox[{"yd", "=", "yl2"}], ";", 
     RowBox[{"yg", "=", "yp2"}], ";", 
     RowBox[{"xs", "=", 
      RowBox[{
       RowBox[{"(", 
        RowBox[{"xl2", "+", "xp2"}], ")"}], "/", "2"}]}], ";", 
     "\[IndentingNewLine]", 
     RowBox[{"Do", "[", 
      RowBox[{
       RowBox[{
        RowBox[{"nr", "=", 
         RowBox[{
          RowBox[{
           RowBox[{"(", 
            RowBox[{"i", "-", "1"}], ")"}], "m"}], "+", "j"}]}], ";", 
        "\[IndentingNewLine]", 
        RowBox[{"Which", "[", "\[IndentingNewLine]", 
         RowBox[{
          RowBox[{"(", 
           RowBox[{
            RowBox[{"i", "\[Equal]", "j"}], " ", "\[And]", " ", 
            RowBox[{"i", "\[NotEqual]", "1"}], " ", "\[And]", " ", 
            RowBox[{"i", "\[NotEqual]", "m"}]}], ")"}], ",", " ", 
          StyleBox[
           RowBox[{"(*", " ", 
            RowBox[{"na", " ", "wprost"}], " ", "*)"}],
           FontSlant->"Italic",
           FontColor->RGBColor[0, 0, 1]], 
          StyleBox["\[IndentingNewLine]",
           FontSlant->"Italic",
           FontColor->RGBColor[0, 0, 1]], 
          RowBox[{"If", "[", 
           RowBox[{
            RowBox[{
             RowBox[{"Abs", "[", 
              RowBox[{"xs", "-", 
               RowBox[{"td", "[", 
                RowBox[{"[", 
                 RowBox[{"i", ",", "1"}], "]"}], "]"}]}], "]"}], "<", 
             RowBox[{
              RowBox[{"(", 
               RowBox[{"xp", "-", "xl"}], ")"}], "/", "2"}]}], ",", 
            RowBox[{
             RowBox[{"b2", "[", 
              RowBox[{"[", "nr", "]"}], "]"}], "=", 
             RowBox[{"yg", "-", "yd"}]}]}], "]"}], ",", "\[IndentingNewLine]",
           "\[IndentingNewLine]", 
          RowBox[{"(", 
           RowBox[{"i", "<", "j"}], ")"}], ",", 
          StyleBox[
           RowBox[{"(*", " ", 
            RowBox[{"na", " ", "prawo"}], " ", "*)"}],
           FontSlant->"Italic",
           FontColor->RGBColor[0, 0, 1]], "\[IndentingNewLine]", 
          RowBox[{"If", "[", 
           RowBox[{
            RowBox[{
             RowBox[{"td", "[", 
              RowBox[{"[", 
               RowBox[{"i", ",", "1"}], "]"}], "]"}], "<", "xp"}], ",", 
            "\[IndentingNewLine]", 
            RowBox[{
             RowBox[{"pp", "=", 
              RowBox[{"{", 
               RowBox[{"xl", ",", 
                RowBox[{
                 RowBox[{"-", "a"}], "+", 
                 FractionBox[
                  RowBox[{"2", "a", 
                   RowBox[{"(", 
                    RowBox[{"xl", "-", 
                    RowBox[{"td", "[", 
                    RowBox[{"[", 
                    RowBox[{"i", ",", "1"}], "]"}], "]"}]}], ")"}]}], 
                  RowBox[{
                   RowBox[{"tg", "[", 
                    RowBox[{"[", 
                    RowBox[{"j", ",", "1"}], "]"}], "]"}], "-", 
                   RowBox[{"td", "[", 
                    RowBox[{"[", 
                    RowBox[{"i", ",", "1"}], "]"}], "]"}]}]]}]}], "}"}]}], 
             ";", "\[IndentingNewLine]", 
             RowBox[{"If", "[", 
              RowBox[{
               RowBox[{
                RowBox[{"pp", "[", 
                 RowBox[{"[", "2", "]"}], "]"}], "<", "yg"}], ",", 
               "\[IndentingNewLine]", 
               RowBox[{"If", "[", 
                RowBox[{
                 RowBox[{
                  RowBox[{"pp", "[", 
                   RowBox[{"[", "2", "]"}], "]"}], "\[GreaterEqual]", "yd"}], 
                 ",", "\[IndentingNewLine]", 
                 RowBox[{
                  RowBox[{"p1", "=", "pp"}], ";", 
                  RowBox[{"pp", "=", 
                   RowBox[{"{", 
                    RowBox[{
                    RowBox[{
                    RowBox[{"td", "[", 
                    RowBox[{"[", 
                    RowBox[{"i", ",", "1"}], "]"}], "]"}], "+", 
                    FractionBox[
                    RowBox[{
                    RowBox[{"(", 
                    RowBox[{
                    RowBox[{"tg", "[", 
                    RowBox[{"[", 
                    RowBox[{"j", ",", "1"}], "]"}], "]"}], "-", 
                    RowBox[{"td", "[", 
                    RowBox[{"[", 
                    RowBox[{"i", ",", "1"}], "]"}], "]"}]}], ")"}], 
                    RowBox[{"(", 
                    RowBox[{"yg", "+", "a"}], ")"}]}], 
                    RowBox[{"2", "a"}]]}], ",", "yg"}], "}"}]}], ";", 
                  "\[IndentingNewLine]", 
                  RowBox[{"If", "[", 
                   RowBox[{
                    RowBox[{
                    RowBox[{"pp", "[", 
                    RowBox[{"[", "1", "]"}], "]"}], "\[LessEqual]", "xp"}], 
                    ",", "\[IndentingNewLine]", 
                    RowBox[{
                    RowBox[{"p2", "=", "pp"}], ";", 
                    RowBox[{
                    RowBox[{"b2", "[", 
                    RowBox[{"[", "nr", "]"}], "]"}], "=", 
                    RowBox[{"odl", "[", 
                    RowBox[{"p1", ",", "p2"}], "]"}]}]}], ",", 
                    "\[IndentingNewLine]", 
                    RowBox[{
                    RowBox[{"p2", "=", 
                    RowBox[{"{", 
                    RowBox[{"xp", ",", 
                    RowBox[{
                    RowBox[{"-", "a"}], "+", 
                    FractionBox[
                    RowBox[{"2", "a", 
                    RowBox[{"(", 
                    RowBox[{"xp", "-", 
                    RowBox[{"td", "[", 
                    RowBox[{"[", 
                    RowBox[{"i", ",", "1"}], "]"}], "]"}]}], ")"}]}], 
                    RowBox[{
                    RowBox[{"tg", "[", 
                    RowBox[{"[", 
                    RowBox[{"j", ",", "1"}], "]"}], "]"}], "-", 
                    RowBox[{"td", "[", 
                    RowBox[{"[", 
                    RowBox[{"i", ",", "1"}], "]"}], "]"}]}]]}]}], "}"}]}], 
                    ";", 
                    RowBox[{
                    RowBox[{"b2", "[", 
                    RowBox[{"[", "nr", "]"}], "]"}], "=", 
                    RowBox[{"odl", "[", 
                    RowBox[{"p1", ",", "p2"}], "]"}]}]}]}], "]"}]}], ",", 
                 "\[IndentingNewLine]", 
                 RowBox[{
                  RowBox[{"pp", "=", 
                   RowBox[{"{", 
                    RowBox[{
                    RowBox[{
                    RowBox[{"td", "[", 
                    RowBox[{"[", 
                    RowBox[{"i", ",", "1"}], "]"}], "]"}], "+", 
                    FractionBox[
                    RowBox[{
                    RowBox[{"(", 
                    RowBox[{
                    RowBox[{"tg", "[", 
                    RowBox[{"[", 
                    RowBox[{"j", ",", "1"}], "]"}], "]"}], "-", 
                    RowBox[{"td", "[", 
                    RowBox[{"[", 
                    RowBox[{"i", ",", "1"}], "]"}], "]"}]}], ")"}], 
                    RowBox[{"(", 
                    RowBox[{"yd", "+", "a"}], ")"}]}], 
                    RowBox[{"2", "a"}]]}], ",", "yd"}], "}"}]}], ";", 
                  "\[IndentingNewLine]", 
                  RowBox[{"If", "[", 
                   RowBox[{
                    RowBox[{"xl", "\[LessEqual]", 
                    RowBox[{"pp", "[", 
                    RowBox[{"[", "1", "]"}], "]"}], "<", "xp"}], ",", 
                    "\[IndentingNewLine]", 
                    RowBox[{
                    RowBox[{"p1", "=", "pp"}], ";", 
                    RowBox[{"pp", "=", 
                    RowBox[{"{", 
                    RowBox[{
                    RowBox[{
                    RowBox[{"td", "[", 
                    RowBox[{"[", 
                    RowBox[{"i", ",", "1"}], "]"}], "]"}], "+", 
                    FractionBox[
                    RowBox[{
                    RowBox[{"(", 
                    RowBox[{
                    RowBox[{"tg", "[", 
                    RowBox[{"[", 
                    RowBox[{"j", ",", "1"}], "]"}], "]"}], "-", 
                    RowBox[{"td", "[", 
                    RowBox[{"[", 
                    RowBox[{"i", ",", "1"}], "]"}], "]"}]}], ")"}], 
                    RowBox[{"(", 
                    RowBox[{"yg", "+", "a"}], ")"}]}], 
                    RowBox[{"2", "a"}]]}], ",", "yg"}], "}"}]}], ";", 
                    "\[IndentingNewLine]", 
                    RowBox[{"If", "[", 
                    RowBox[{
                    RowBox[{
                    RowBox[{"pp", "[", 
                    RowBox[{"[", "1", "]"}], "]"}], "\[LessEqual]", "xp"}], 
                    ",", "\[IndentingNewLine]", 
                    RowBox[{
                    RowBox[{"p2", "=", "pp"}], ";", 
                    RowBox[{
                    RowBox[{"b2", "[", 
                    RowBox[{"[", "nr", "]"}], "]"}], "=", 
                    RowBox[{"odl", "[", 
                    RowBox[{"p1", ",", "p2"}], "]"}]}]}], ",", 
                    "\[IndentingNewLine]", 
                    RowBox[{
                    RowBox[{"p2", "=", 
                    RowBox[{"{", 
                    RowBox[{"xp", ",", 
                    RowBox[{
                    RowBox[{"-", "a"}], "+", 
                    FractionBox[
                    RowBox[{"2", "a", 
                    RowBox[{"(", 
                    RowBox[{"xp", "-", 
                    RowBox[{"td", "[", 
                    RowBox[{"[", 
                    RowBox[{"i", ",", "1"}], "]"}], "]"}]}], ")"}]}], 
                    RowBox[{
                    RowBox[{"tg", "[", 
                    RowBox[{"[", 
                    RowBox[{"j", ",", "1"}], "]"}], "]"}], "-", 
                    RowBox[{"td", "[", 
                    RowBox[{"[", 
                    RowBox[{"i", ",", "1"}], "]"}], "]"}]}]]}]}], "}"}]}], 
                    ";", 
                    RowBox[{
                    RowBox[{"b2", "[", 
                    RowBox[{"[", "nr", "]"}], "]"}], "=", 
                    RowBox[{"odl", "[", 
                    RowBox[{"p1", ",", "p2"}], "]"}]}]}]}], "]"}]}]}], 
                   "]"}]}]}], "]"}]}], "]"}]}]}], "]"}], ",", 
          "\[IndentingNewLine]", "\[IndentingNewLine]", 
          RowBox[{"(", 
           RowBox[{"i", ">", "j"}], ")"}], ",", 
          StyleBox[
           RowBox[{"(*", " ", 
            RowBox[{"na", " ", "lewo"}], " ", "*)"}],
           FontSlant->"Italic",
           FontColor->RGBColor[0, 0, 1]], "\[IndentingNewLine]", 
          RowBox[{"If", "[", 
           RowBox[{
            RowBox[{
             RowBox[{"td", "[", 
              RowBox[{"[", 
               RowBox[{"i", ",", "1"}], "]"}], "]"}], ">", "xl"}], ",", 
            "\[IndentingNewLine]", 
            RowBox[{
             RowBox[{"pp", "=", 
              RowBox[{"{", 
               RowBox[{"xp", ",", 
                RowBox[{
                 RowBox[{"-", "a"}], "+", 
                 FractionBox[
                  RowBox[{"2", "a", 
                   RowBox[{"(", 
                    RowBox[{"xp", "-", 
                    RowBox[{"td", "[", 
                    RowBox[{"[", 
                    RowBox[{"i", ",", "1"}], "]"}], "]"}]}], ")"}]}], 
                  RowBox[{
                   RowBox[{"tg", "[", 
                    RowBox[{"[", 
                    RowBox[{"j", ",", "1"}], "]"}], "]"}], "-", 
                   RowBox[{"td", "[", 
                    RowBox[{"[", 
                    RowBox[{"i", ",", "1"}], "]"}], "]"}]}]]}]}], "}"}]}], 
             ";", "\[IndentingNewLine]", 
             RowBox[{"If", "[", 
              RowBox[{
               RowBox[{
                RowBox[{"pp", "[", 
                 RowBox[{"[", "2", "]"}], "]"}], "<", "yg"}], ",", 
               "\[IndentingNewLine]", 
               RowBox[{"If", "[", 
                RowBox[{
                 RowBox[{
                  RowBox[{"pp", "[", 
                   RowBox[{"[", "2", "]"}], "]"}], "\[GreaterEqual]", "yd"}], 
                 ",", "\[IndentingNewLine]", 
                 RowBox[{
                  RowBox[{"p1", "=", "pp"}], ";", 
                  RowBox[{"pp", "=", 
                   RowBox[{"{", 
                    RowBox[{
                    RowBox[{
                    RowBox[{"td", "[", 
                    RowBox[{"[", 
                    RowBox[{"i", ",", "1"}], "]"}], "]"}], "+", 
                    FractionBox[
                    RowBox[{
                    RowBox[{"(", 
                    RowBox[{
                    RowBox[{"tg", "[", 
                    RowBox[{"[", 
                    RowBox[{"j", ",", "1"}], "]"}], "]"}], "-", 
                    RowBox[{"td", "[", 
                    RowBox[{"[", 
                    RowBox[{"i", ",", "1"}], "]"}], "]"}]}], ")"}], 
                    RowBox[{"(", 
                    RowBox[{"yg", "+", "a"}], ")"}]}], 
                    RowBox[{"2", "a"}]]}], ",", "yg"}], "}"}]}], ";", 
                  "\[IndentingNewLine]", 
                  RowBox[{"If", "[", 
                   RowBox[{
                    RowBox[{
                    RowBox[{"pp", "[", 
                    RowBox[{"[", "1", "]"}], "]"}], "\[GreaterEqual]", "xl"}],
                     ",", "\[IndentingNewLine]", 
                    RowBox[{
                    RowBox[{"p2", "=", "pp"}], ";", 
                    RowBox[{
                    RowBox[{"b2", "[", 
                    RowBox[{"[", "nr", "]"}], "]"}], "=", 
                    RowBox[{"odl", "[", 
                    RowBox[{"p1", ",", "p2"}], "]"}]}]}], ",", 
                    "\[IndentingNewLine]", 
                    RowBox[{
                    RowBox[{"p2", "=", 
                    RowBox[{"{", 
                    RowBox[{"xl", ",", 
                    RowBox[{
                    RowBox[{"-", "a"}], "+", 
                    FractionBox[
                    RowBox[{"2", "a", 
                    RowBox[{"(", 
                    RowBox[{"xl", "-", 
                    RowBox[{"td", "[", 
                    RowBox[{"[", 
                    RowBox[{"i", ",", "1"}], "]"}], "]"}]}], ")"}]}], 
                    RowBox[{
                    RowBox[{"tg", "[", 
                    RowBox[{"[", 
                    RowBox[{"j", ",", "1"}], "]"}], "]"}], "-", 
                    RowBox[{"td", "[", 
                    RowBox[{"[", 
                    RowBox[{"i", ",", "1"}], "]"}], "]"}]}]]}]}], "}"}]}], 
                    ";", 
                    RowBox[{
                    RowBox[{"b2", "[", 
                    RowBox[{"[", "nr", "]"}], "]"}], "=", 
                    RowBox[{"odl", "[", 
                    RowBox[{"p1", ",", "p2"}], "]"}]}]}]}], "]"}]}], ",", 
                 "\[IndentingNewLine]", 
                 RowBox[{
                  RowBox[{"pp", "=", 
                   RowBox[{"{", 
                    RowBox[{
                    RowBox[{
                    RowBox[{"td", "[", 
                    RowBox[{"[", 
                    RowBox[{"i", ",", "1"}], "]"}], "]"}], "+", 
                    FractionBox[
                    RowBox[{
                    RowBox[{"(", 
                    RowBox[{
                    RowBox[{"tg", "[", 
                    RowBox[{"[", 
                    RowBox[{"j", ",", "1"}], "]"}], "]"}], "-", 
                    RowBox[{"td", "[", 
                    RowBox[{"[", 
                    RowBox[{"i", ",", "1"}], "]"}], "]"}]}], ")"}], 
                    RowBox[{"(", 
                    RowBox[{"yd", "+", "a"}], ")"}]}], 
                    RowBox[{"2", "a"}]]}], ",", "yd"}], "}"}]}], ";", 
                  "\[IndentingNewLine]", 
                  RowBox[{"If", "[", 
                   RowBox[{
                    RowBox[{"xl", "<", 
                    RowBox[{"pp", "[", 
                    RowBox[{"[", "1", "]"}], "]"}], "\[LessEqual]", "xp"}], 
                    ",", "\[IndentingNewLine]", 
                    RowBox[{
                    RowBox[{"p1", "=", "pp"}], ";", 
                    RowBox[{"pp", "=", 
                    RowBox[{"{", 
                    RowBox[{
                    RowBox[{
                    RowBox[{"td", "[", 
                    RowBox[{"[", 
                    RowBox[{"i", ",", "1"}], "]"}], "]"}], "+", 
                    FractionBox[
                    RowBox[{
                    RowBox[{"(", 
                    RowBox[{
                    RowBox[{"tg", "[", 
                    RowBox[{"[", 
                    RowBox[{"j", ",", "1"}], "]"}], "]"}], "-", 
                    RowBox[{"td", "[", 
                    RowBox[{"[", 
                    RowBox[{"i", ",", "1"}], "]"}], "]"}]}], ")"}], 
                    RowBox[{"(", 
                    RowBox[{"yg", "+", "a"}], ")"}]}], 
                    RowBox[{"2", "a"}]]}], ",", "yg"}], "}"}]}], ";", 
                    "\[IndentingNewLine]", 
                    RowBox[{"If", "[", 
                    RowBox[{
                    RowBox[{
                    RowBox[{"pp", "[", 
                    RowBox[{"[", "1", "]"}], "]"}], "\[GreaterEqual]", "xl"}],
                     ",", "\[IndentingNewLine]", 
                    RowBox[{
                    RowBox[{"p2", "=", "pp"}], ";", 
                    RowBox[{
                    RowBox[{"b2", "[", 
                    RowBox[{"[", "nr", "]"}], "]"}], "=", 
                    RowBox[{"odl", "[", 
                    RowBox[{"p1", ",", "p2"}], "]"}]}]}], ",", 
                    "\[IndentingNewLine]", 
                    RowBox[{
                    RowBox[{"p2", "=", 
                    RowBox[{"{", 
                    RowBox[{"xl", ",", 
                    RowBox[{
                    RowBox[{"-", "a"}], "+", 
                    FractionBox[
                    RowBox[{"2", "a", 
                    RowBox[{"(", 
                    RowBox[{"xl", "-", 
                    RowBox[{"td", "[", 
                    RowBox[{"[", 
                    RowBox[{"i", ",", "1"}], "]"}], "]"}]}], ")"}]}], 
                    RowBox[{
                    RowBox[{"tg", "[", 
                    RowBox[{"[", 
                    RowBox[{"j", ",", "1"}], "]"}], "]"}], "-", 
                    RowBox[{"td", "[", 
                    RowBox[{"[", 
                    RowBox[{"i", ",", "1"}], "]"}], "]"}]}]]}]}], "}"}]}], 
                    ";", 
                    RowBox[{
                    RowBox[{"b2", "[", 
                    RowBox[{"[", "nr", "]"}], "]"}], "=", 
                    RowBox[{"odl", "[", 
                    RowBox[{"p1", ",", "p2"}], "]"}]}]}]}], "]"}]}]}], 
                   "]"}]}]}], "]"}]}], "]"}]}]}], "]"}]}], 
         "\[IndentingNewLine]", "\[IndentingNewLine]", "]"}]}], ",", 
       RowBox[{"{", 
        RowBox[{"i", ",", "1", ",", "m"}], "}"}], ",", 
       RowBox[{"{", 
        RowBox[{"j", ",", "1", ",", "m"}], "}"}]}], "]"}], ";", 
     "\[IndentingNewLine]", "\[IndentingNewLine]", 
     RowBox[{"b3", "=", 
      RowBox[{"Table", "[", 
       RowBox[{"0", ",", 
        RowBox[{"{", 
         RowBox[{"m", "^", "2"}], "}"}]}], "]"}]}], ";", 
     RowBox[{"xl", "=", "xl3"}], ";", 
     RowBox[{"xp", "=", "xp3"}], ";", 
     RowBox[{"yd", "=", "yl3"}], ";", 
     RowBox[{"yg", "=", "yp3"}], ";", 
     RowBox[{"xs", "=", 
      RowBox[{
       RowBox[{"(", 
        RowBox[{"xl3", "+", "xp3"}], ")"}], "/", "2"}]}], ";", 
     "\[IndentingNewLine]", 
     RowBox[{"Do", "[", 
      RowBox[{
       RowBox[{
        RowBox[{"nr", "=", 
         RowBox[{
          RowBox[{
           RowBox[{"(", 
            RowBox[{"i", "-", "1"}], ")"}], "m"}], "+", "j"}]}], ";", 
        "\[IndentingNewLine]", 
        RowBox[{"Which", "[", "\[IndentingNewLine]", 
         RowBox[{
          RowBox[{"(", 
           RowBox[{
            RowBox[{"i", "\[Equal]", "j"}], " ", "\[And]", " ", 
            RowBox[{"i", "\[NotEqual]", "1"}], " ", "\[And]", " ", 
            RowBox[{"i", "\[NotEqual]", "m"}]}], ")"}], ",", " ", 
          StyleBox[
           RowBox[{"(*", " ", 
            RowBox[{"na", " ", "wprost"}], " ", "*)"}],
           FontSlant->"Italic",
           FontColor->RGBColor[0, 0, 1]], 
          StyleBox["\[IndentingNewLine]",
           FontSlant->"Italic",
           FontColor->RGBColor[0, 0, 1]], 
          RowBox[{"If", "[", 
           RowBox[{
            RowBox[{
             RowBox[{"Abs", "[", 
              RowBox[{"xs", "-", 
               RowBox[{"td", "[", 
                RowBox[{"[", 
                 RowBox[{"i", ",", "1"}], "]"}], "]"}]}], "]"}], "<", 
             RowBox[{
              RowBox[{"(", 
               RowBox[{"xp", "-", "xl"}], ")"}], "/", "2"}]}], ",", 
            RowBox[{
             RowBox[{"b3", "[", 
              RowBox[{"[", "nr", "]"}], "]"}], "=", 
             RowBox[{"yg", "-", "yd"}]}]}], "]"}], ",", "\[IndentingNewLine]",
           "\[IndentingNewLine]", 
          RowBox[{"(", 
           RowBox[{"i", "<", "j"}], ")"}], ",", 
          StyleBox[
           RowBox[{"(*", " ", 
            RowBox[{"na", " ", "prawo"}], " ", "*)"}],
           FontSlant->"Italic",
           FontColor->RGBColor[0, 0, 1]], "\[IndentingNewLine]", 
          RowBox[{"If", "[", 
           RowBox[{
            RowBox[{
             RowBox[{"td", "[", 
              RowBox[{"[", 
               RowBox[{"i", ",", "1"}], "]"}], "]"}], "<", "xp"}], ",", 
            "\[IndentingNewLine]", 
            RowBox[{
             RowBox[{"pp", "=", 
              RowBox[{"{", 
               RowBox[{"xl", ",", 
                RowBox[{
                 RowBox[{"-", "a"}], "+", 
                 FractionBox[
                  RowBox[{"2", "a", 
                   RowBox[{"(", 
                    RowBox[{"xl", "-", 
                    RowBox[{"td", "[", 
                    RowBox[{"[", 
                    RowBox[{"i", ",", "1"}], "]"}], "]"}]}], ")"}]}], 
                  RowBox[{
                   RowBox[{"tg", "[", 
                    RowBox[{"[", 
                    RowBox[{"j", ",", "1"}], "]"}], "]"}], "-", 
                   RowBox[{"td", "[", 
                    RowBox[{"[", 
                    RowBox[{"i", ",", "1"}], "]"}], "]"}]}]]}]}], "}"}]}], 
             ";", "\[IndentingNewLine]", 
             RowBox[{"If", "[", 
              RowBox[{
               RowBox[{
                RowBox[{"pp", "[", 
                 RowBox[{"[", "2", "]"}], "]"}], "<", "yg"}], ",", 
               "\[IndentingNewLine]", 
               RowBox[{"If", "[", 
                RowBox[{
                 RowBox[{
                  RowBox[{"pp", "[", 
                   RowBox[{"[", "2", "]"}], "]"}], "\[GreaterEqual]", "yd"}], 
                 ",", "\[IndentingNewLine]", 
                 RowBox[{
                  RowBox[{"p1", "=", "pp"}], ";", 
                  RowBox[{"pp", "=", 
                   RowBox[{"{", 
                    RowBox[{
                    RowBox[{
                    RowBox[{"td", "[", 
                    RowBox[{"[", 
                    RowBox[{"i", ",", "1"}], "]"}], "]"}], "+", 
                    FractionBox[
                    RowBox[{
                    RowBox[{"(", 
                    RowBox[{
                    RowBox[{"tg", "[", 
                    RowBox[{"[", 
                    RowBox[{"j", ",", "1"}], "]"}], "]"}], "-", 
                    RowBox[{"td", "[", 
                    RowBox[{"[", 
                    RowBox[{"i", ",", "1"}], "]"}], "]"}]}], ")"}], 
                    RowBox[{"(", 
                    RowBox[{"yg", "+", "a"}], ")"}]}], 
                    RowBox[{"2", "a"}]]}], ",", "yg"}], "}"}]}], ";", 
                  "\[IndentingNewLine]", 
                  RowBox[{"If", "[", 
                   RowBox[{
                    RowBox[{
                    RowBox[{"pp", "[", 
                    RowBox[{"[", "1", "]"}], "]"}], "\[LessEqual]", "xp"}], 
                    ",", "\[IndentingNewLine]", 
                    RowBox[{
                    RowBox[{"p2", "=", "pp"}], ";", 
                    RowBox[{
                    RowBox[{"b3", "[", 
                    RowBox[{"[", "nr", "]"}], "]"}], "=", 
                    RowBox[{"odl", "[", 
                    RowBox[{"p1", ",", "p2"}], "]"}]}]}], ",", 
                    "\[IndentingNewLine]", 
                    RowBox[{
                    RowBox[{"p2", "=", 
                    RowBox[{"{", 
                    RowBox[{"xp", ",", 
                    RowBox[{
                    RowBox[{"-", "a"}], "+", 
                    FractionBox[
                    RowBox[{"2", "a", 
                    RowBox[{"(", 
                    RowBox[{"xp", "-", 
                    RowBox[{"td", "[", 
                    RowBox[{"[", 
                    RowBox[{"i", ",", "1"}], "]"}], "]"}]}], ")"}]}], 
                    RowBox[{
                    RowBox[{"tg", "[", 
                    RowBox[{"[", 
                    RowBox[{"j", ",", "1"}], "]"}], "]"}], "-", 
                    RowBox[{"td", "[", 
                    RowBox[{"[", 
                    RowBox[{"i", ",", "1"}], "]"}], "]"}]}]]}]}], "}"}]}], 
                    ";", 
                    RowBox[{
                    RowBox[{"b3", "[", 
                    RowBox[{"[", "nr", "]"}], "]"}], "=", 
                    RowBox[{"odl", "[", 
                    RowBox[{"p1", ",", "p2"}], "]"}]}]}]}], "]"}]}], ",", 
                 "\[IndentingNewLine]", 
                 RowBox[{
                  RowBox[{"pp", "=", 
                   RowBox[{"{", 
                    RowBox[{
                    RowBox[{
                    RowBox[{"td", "[", 
                    RowBox[{"[", 
                    RowBox[{"i", ",", "1"}], "]"}], "]"}], "+", 
                    FractionBox[
                    RowBox[{
                    RowBox[{"(", 
                    RowBox[{
                    RowBox[{"tg", "[", 
                    RowBox[{"[", 
                    RowBox[{"j", ",", "1"}], "]"}], "]"}], "-", 
                    RowBox[{"td", "[", 
                    RowBox[{"[", 
                    RowBox[{"i", ",", "1"}], "]"}], "]"}]}], ")"}], 
                    RowBox[{"(", 
                    RowBox[{"yd", "+", "a"}], ")"}]}], 
                    RowBox[{"2", "a"}]]}], ",", "yd"}], "}"}]}], ";", 
                  "\[IndentingNewLine]", 
                  RowBox[{"If", "[", 
                   RowBox[{
                    RowBox[{"xl", "\[LessEqual]", 
                    RowBox[{"pp", "[", 
                    RowBox[{"[", "1", "]"}], "]"}], "<", "xp"}], ",", 
                    "\[IndentingNewLine]", 
                    RowBox[{
                    RowBox[{"p1", "=", "pp"}], ";", 
                    RowBox[{"pp", "=", 
                    RowBox[{"{", 
                    RowBox[{
                    RowBox[{
                    RowBox[{"td", "[", 
                    RowBox[{"[", 
                    RowBox[{"i", ",", "1"}], "]"}], "]"}], "+", 
                    FractionBox[
                    RowBox[{
                    RowBox[{"(", 
                    RowBox[{
                    RowBox[{"tg", "[", 
                    RowBox[{"[", 
                    RowBox[{"j", ",", "1"}], "]"}], "]"}], "-", 
                    RowBox[{"td", "[", 
                    RowBox[{"[", 
                    RowBox[{"i", ",", "1"}], "]"}], "]"}]}], ")"}], 
                    RowBox[{"(", 
                    RowBox[{"yg", "+", "a"}], ")"}]}], 
                    RowBox[{"2", "a"}]]}], ",", "yg"}], "}"}]}], ";", 
                    "\[IndentingNewLine]", 
                    RowBox[{"If", "[", 
                    RowBox[{
                    RowBox[{
                    RowBox[{"pp", "[", 
                    RowBox[{"[", "1", "]"}], "]"}], "\[LessEqual]", "xp"}], 
                    ",", "\[IndentingNewLine]", 
                    RowBox[{
                    RowBox[{"p2", "=", "pp"}], ";", 
                    RowBox[{
                    RowBox[{"b3", "[", 
                    RowBox[{"[", "nr", "]"}], "]"}], "=", 
                    RowBox[{"odl", "[", 
                    RowBox[{"p1", ",", "p2"}], "]"}]}]}], ",", 
                    "\[IndentingNewLine]", 
                    RowBox[{
                    RowBox[{"p2", "=", 
                    RowBox[{"{", 
                    RowBox[{"xp", ",", 
                    RowBox[{
                    RowBox[{"-", "a"}], "+", 
                    FractionBox[
                    RowBox[{"2", "a", 
                    RowBox[{"(", 
                    RowBox[{"xp", "-", 
                    RowBox[{"td", "[", 
                    RowBox[{"[", 
                    RowBox[{"i", ",", "1"}], "]"}], "]"}]}], ")"}]}], 
                    RowBox[{
                    RowBox[{"tg", "[", 
                    RowBox[{"[", 
                    RowBox[{"j", ",", "1"}], "]"}], "]"}], "-", 
                    RowBox[{"td", "[", 
                    RowBox[{"[", 
                    RowBox[{"i", ",", "1"}], "]"}], "]"}]}]]}]}], "}"}]}], 
                    ";", 
                    RowBox[{
                    RowBox[{"b3", "[", 
                    RowBox[{"[", "nr", "]"}], "]"}], "=", 
                    RowBox[{"odl", "[", 
                    RowBox[{"p1", ",", "p2"}], "]"}]}]}]}], "]"}]}]}], 
                   "]"}]}]}], "]"}]}], "]"}]}]}], "]"}], ",", 
          "\[IndentingNewLine]", "\[IndentingNewLine]", 
          RowBox[{"(", 
           RowBox[{"i", ">", "j"}], ")"}], ",", 
          StyleBox[
           RowBox[{"(*", " ", 
            RowBox[{"na", " ", "lewo"}], " ", "*)"}],
           FontSlant->"Italic",
           FontColor->RGBColor[0, 0, 1]], "\[IndentingNewLine]", 
          RowBox[{"If", "[", 
           RowBox[{
            RowBox[{
             RowBox[{"td", "[", 
              RowBox[{"[", 
               RowBox[{"i", ",", "1"}], "]"}], "]"}], ">", "xl"}], ",", 
            "\[IndentingNewLine]", 
            RowBox[{
             RowBox[{"pp", "=", 
              RowBox[{"{", 
               RowBox[{"xp", ",", 
                RowBox[{
                 RowBox[{"-", "a"}], "+", 
                 FractionBox[
                  RowBox[{"2", "a", 
                   RowBox[{"(", 
                    RowBox[{"xp", "-", 
                    RowBox[{"td", "[", 
                    RowBox[{"[", 
                    RowBox[{"i", ",", "1"}], "]"}], "]"}]}], ")"}]}], 
                  RowBox[{
                   RowBox[{"tg", "[", 
                    RowBox[{"[", 
                    RowBox[{"j", ",", "1"}], "]"}], "]"}], "-", 
                   RowBox[{"td", "[", 
                    RowBox[{"[", 
                    RowBox[{"i", ",", "1"}], "]"}], "]"}]}]]}]}], "}"}]}], 
             ";", "\[IndentingNewLine]", 
             RowBox[{"If", "[", 
              RowBox[{
               RowBox[{
                RowBox[{"pp", "[", 
                 RowBox[{"[", "2", "]"}], "]"}], "<", "yg"}], ",", 
               "\[IndentingNewLine]", 
               RowBox[{"If", "[", 
                RowBox[{
                 RowBox[{
                  RowBox[{"pp", "[", 
                   RowBox[{"[", "2", "]"}], "]"}], "\[GreaterEqual]", "yd"}], 
                 ",", "\[IndentingNewLine]", 
                 RowBox[{
                  RowBox[{"p1", "=", "pp"}], ";", 
                  RowBox[{"pp", "=", 
                   RowBox[{"{", 
                    RowBox[{
                    RowBox[{
                    RowBox[{"td", "[", 
                    RowBox[{"[", 
                    RowBox[{"i", ",", "1"}], "]"}], "]"}], "+", 
                    FractionBox[
                    RowBox[{
                    RowBox[{"(", 
                    RowBox[{
                    RowBox[{"tg", "[", 
                    RowBox[{"[", 
                    RowBox[{"j", ",", "1"}], "]"}], "]"}], "-", 
                    RowBox[{"td", "[", 
                    RowBox[{"[", 
                    RowBox[{"i", ",", "1"}], "]"}], "]"}]}], ")"}], 
                    RowBox[{"(", 
                    RowBox[{"yg", "+", "a"}], ")"}]}], 
                    RowBox[{"2", "a"}]]}], ",", "yg"}], "}"}]}], ";", 
                  "\[IndentingNewLine]", 
                  RowBox[{"If", "[", 
                   RowBox[{
                    RowBox[{
                    RowBox[{"pp", "[", 
                    RowBox[{"[", "1", "]"}], "]"}], "\[GreaterEqual]", "xl"}],
                     ",", "\[IndentingNewLine]", 
                    RowBox[{
                    RowBox[{"p2", "=", "pp"}], ";", 
                    RowBox[{
                    RowBox[{"b3", "[", 
                    RowBox[{"[", "nr", "]"}], "]"}], "=", 
                    RowBox[{"odl", "[", 
                    RowBox[{"p1", ",", "p2"}], "]"}]}]}], ",", 
                    "\[IndentingNewLine]", 
                    RowBox[{
                    RowBox[{"p2", "=", 
                    RowBox[{"{", 
                    RowBox[{"xl", ",", 
                    RowBox[{
                    RowBox[{"-", "a"}], "+", 
                    FractionBox[
                    RowBox[{"2", "a", 
                    RowBox[{"(", 
                    RowBox[{"xl", "-", 
                    RowBox[{"td", "[", 
                    RowBox[{"[", 
                    RowBox[{"i", ",", "1"}], "]"}], "]"}]}], ")"}]}], 
                    RowBox[{
                    RowBox[{"tg", "[", 
                    RowBox[{"[", 
                    RowBox[{"j", ",", "1"}], "]"}], "]"}], "-", 
                    RowBox[{"td", "[", 
                    RowBox[{"[", 
                    RowBox[{"i", ",", "1"}], "]"}], "]"}]}]]}]}], "}"}]}], 
                    ";", 
                    RowBox[{
                    RowBox[{"b3", "[", 
                    RowBox[{"[", "nr", "]"}], "]"}], "=", 
                    RowBox[{"odl", "[", 
                    RowBox[{"p1", ",", "p2"}], "]"}]}]}]}], "]"}]}], ",", 
                 "\[IndentingNewLine]", 
                 RowBox[{
                  RowBox[{"pp", "=", 
                   RowBox[{"{", 
                    RowBox[{
                    RowBox[{
                    RowBox[{"td", "[", 
                    RowBox[{"[", 
                    RowBox[{"i", ",", "1"}], "]"}], "]"}], "+", 
                    FractionBox[
                    RowBox[{
                    RowBox[{"(", 
                    RowBox[{
                    RowBox[{"tg", "[", 
                    RowBox[{"[", 
                    RowBox[{"j", ",", "1"}], "]"}], "]"}], "-", 
                    RowBox[{"td", "[", 
                    RowBox[{"[", 
                    RowBox[{"i", ",", "1"}], "]"}], "]"}]}], ")"}], 
                    RowBox[{"(", 
                    RowBox[{"yd", "+", "a"}], ")"}]}], 
                    RowBox[{"2", "a"}]]}], ",", "yd"}], "}"}]}], ";", 
                  "\[IndentingNewLine]", 
                  RowBox[{"If", "[", 
                   RowBox[{
                    RowBox[{"xl", "<", 
                    RowBox[{"pp", "[", 
                    RowBox[{"[", "1", "]"}], "]"}], "\[LessEqual]", "xp"}], 
                    ",", "\[IndentingNewLine]", 
                    RowBox[{
                    RowBox[{"p1", "=", "pp"}], ";", 
                    RowBox[{"pp", "=", 
                    RowBox[{"{", 
                    RowBox[{
                    RowBox[{
                    RowBox[{"td", "[", 
                    RowBox[{"[", 
                    RowBox[{"i", ",", "1"}], "]"}], "]"}], "+", 
                    FractionBox[
                    RowBox[{
                    RowBox[{"(", 
                    RowBox[{
                    RowBox[{"tg", "[", 
                    RowBox[{"[", 
                    RowBox[{"j", ",", "1"}], "]"}], "]"}], "-", 
                    RowBox[{"td", "[", 
                    RowBox[{"[", 
                    RowBox[{"i", ",", "1"}], "]"}], "]"}]}], ")"}], 
                    RowBox[{"(", 
                    RowBox[{"yg", "+", "a"}], ")"}]}], 
                    RowBox[{"2", "a"}]]}], ",", "yg"}], "}"}]}], ";", 
                    "\[IndentingNewLine]", 
                    RowBox[{"If", "[", 
                    RowBox[{
                    RowBox[{
                    RowBox[{"pp", "[", 
                    RowBox[{"[", "1", "]"}], "]"}], "\[GreaterEqual]", "xl"}],
                     ",", "\[IndentingNewLine]", 
                    RowBox[{
                    RowBox[{"p2", "=", "pp"}], ";", 
                    RowBox[{
                    RowBox[{"b3", "[", 
                    RowBox[{"[", "nr", "]"}], "]"}], "=", 
                    RowBox[{"odl", "[", 
                    RowBox[{"p1", ",", "p2"}], "]"}]}]}], ",", 
                    "\[IndentingNewLine]", 
                    RowBox[{
                    RowBox[{"p2", "=", 
                    RowBox[{"{", 
                    RowBox[{"xl", ",", 
                    RowBox[{
                    RowBox[{"-", "a"}], "+", 
                    FractionBox[
                    RowBox[{"2", "a", 
                    RowBox[{"(", 
                    RowBox[{"xl", "-", 
                    RowBox[{"td", "[", 
                    RowBox[{"[", 
                    RowBox[{"i", ",", "1"}], "]"}], "]"}]}], ")"}]}], 
                    RowBox[{
                    RowBox[{"tg", "[", 
                    RowBox[{"[", 
                    RowBox[{"j", ",", "1"}], "]"}], "]"}], "-", 
                    RowBox[{"td", "[", 
                    RowBox[{"[", 
                    RowBox[{"i", ",", "1"}], "]"}], "]"}]}]]}]}], "}"}]}], 
                    ";", 
                    RowBox[{
                    RowBox[{"b3", "[", 
                    RowBox[{"[", "nr", "]"}], "]"}], "=", 
                    RowBox[{"odl", "[", 
                    RowBox[{"p1", ",", "p2"}], "]"}]}]}]}], "]"}]}]}], 
                   "]"}]}]}], "]"}]}], "]"}]}]}], "]"}]}], 
         "\[IndentingNewLine]", "\[IndentingNewLine]", "]"}]}], ",", 
       RowBox[{"{", 
        RowBox[{"i", ",", "1", ",", "m"}], "}"}], ",", 
       RowBox[{"{", 
        RowBox[{"j", ",", "1", ",", "m"}], "}"}]}], "]"}], ";", 
     "\[IndentingNewLine]", "\[IndentingNewLine]", 
     RowBox[{"b4", "=", 
      RowBox[{"Table", "[", 
       RowBox[{"0", ",", 
        RowBox[{"{", 
         RowBox[{"m", "^", "2"}], "}"}]}], "]"}]}], ";", 
     RowBox[{"xl", "=", "xl4"}], ";", 
     RowBox[{"xp", "=", "xp4"}], ";", 
     RowBox[{"yd", "=", "yl4"}], ";", 
     RowBox[{"yg", "=", "yp4"}], ";", 
     RowBox[{"xs", "=", 
      RowBox[{
       RowBox[{"(", 
        RowBox[{"xl4", "+", "xp4"}], ")"}], "/", "2"}]}], ";", 
     "\[IndentingNewLine]", 
     RowBox[{"Do", "[", 
      RowBox[{
       RowBox[{
        RowBox[{"nr", "=", 
         RowBox[{
          RowBox[{
           RowBox[{"(", 
            RowBox[{"i", "-", "1"}], ")"}], "m"}], "+", "j"}]}], ";", 
        "\[IndentingNewLine]", 
        RowBox[{"Which", "[", "\[IndentingNewLine]", 
         RowBox[{
          RowBox[{"(", 
           RowBox[{
            RowBox[{"i", "\[Equal]", "j"}], " ", "\[And]", " ", 
            RowBox[{"i", "\[NotEqual]", "1"}], " ", "\[And]", " ", 
            RowBox[{"i", "\[NotEqual]", "m"}]}], ")"}], ",", " ", 
          StyleBox[
           RowBox[{"(*", " ", 
            RowBox[{"na", " ", "wprost"}], " ", "*)"}],
           FontSlant->"Italic",
           FontColor->RGBColor[0, 0, 1]], 
          StyleBox["\[IndentingNewLine]",
           FontSlant->"Italic",
           FontColor->RGBColor[0, 0, 1]], 
          RowBox[{"If", "[", 
           RowBox[{
            RowBox[{
             RowBox[{"Abs", "[", 
              RowBox[{"xs", "-", 
               RowBox[{"td", "[", 
                RowBox[{"[", 
                 RowBox[{"i", ",", "1"}], "]"}], "]"}]}], "]"}], "<", 
             RowBox[{
              RowBox[{"(", 
               RowBox[{"xp", "-", "xl"}], ")"}], "/", "2"}]}], ",", 
            RowBox[{
             RowBox[{"b4", "[", 
              RowBox[{"[", "nr", "]"}], "]"}], "=", 
             RowBox[{"yg", "-", "yd"}]}]}], "]"}], ",", "\[IndentingNewLine]",
           "\[IndentingNewLine]", 
          RowBox[{"(", 
           RowBox[{"i", "<", "j"}], ")"}], ",", 
          StyleBox[
           RowBox[{"(*", " ", 
            RowBox[{"na", " ", "prawo"}], " ", "*)"}],
           FontSlant->"Italic",
           FontColor->RGBColor[0, 0, 1]], "\[IndentingNewLine]", 
          RowBox[{"If", "[", 
           RowBox[{
            RowBox[{
             RowBox[{"td", "[", 
              RowBox[{"[", 
               RowBox[{"i", ",", "1"}], "]"}], "]"}], "<", "xp"}], ",", 
            "\[IndentingNewLine]", 
            RowBox[{
             RowBox[{"pp", "=", 
              RowBox[{"{", 
               RowBox[{"xl", ",", 
                RowBox[{
                 RowBox[{"-", "a"}], "+", 
                 FractionBox[
                  RowBox[{"2", "a", 
                   RowBox[{"(", 
                    RowBox[{"xl", "-", 
                    RowBox[{"td", "[", 
                    RowBox[{"[", 
                    RowBox[{"i", ",", "1"}], "]"}], "]"}]}], ")"}]}], 
                  RowBox[{
                   RowBox[{"tg", "[", 
                    RowBox[{"[", 
                    RowBox[{"j", ",", "1"}], "]"}], "]"}], "-", 
                   RowBox[{"td", "[", 
                    RowBox[{"[", 
                    RowBox[{"i", ",", "1"}], "]"}], "]"}]}]]}]}], "}"}]}], 
             ";", "\[IndentingNewLine]", 
             RowBox[{"If", "[", 
              RowBox[{
               RowBox[{
                RowBox[{"pp", "[", 
                 RowBox[{"[", "2", "]"}], "]"}], "<", "yg"}], ",", 
               "\[IndentingNewLine]", 
               RowBox[{"If", "[", 
                RowBox[{
                 RowBox[{
                  RowBox[{"pp", "[", 
                   RowBox[{"[", "2", "]"}], "]"}], "\[GreaterEqual]", "yd"}], 
                 ",", "\[IndentingNewLine]", 
                 RowBox[{
                  RowBox[{"p1", "=", "pp"}], ";", 
                  RowBox[{"pp", "=", 
                   RowBox[{"{", 
                    RowBox[{
                    RowBox[{
                    RowBox[{"td", "[", 
                    RowBox[{"[", 
                    RowBox[{"i", ",", "1"}], "]"}], "]"}], "+", 
                    FractionBox[
                    RowBox[{
                    RowBox[{"(", 
                    RowBox[{
                    RowBox[{"tg", "[", 
                    RowBox[{"[", 
                    RowBox[{"j", ",", "1"}], "]"}], "]"}], "-", 
                    RowBox[{"td", "[", 
                    RowBox[{"[", 
                    RowBox[{"i", ",", "1"}], "]"}], "]"}]}], ")"}], 
                    RowBox[{"(", 
                    RowBox[{"yg", "+", "a"}], ")"}]}], 
                    RowBox[{"2", "a"}]]}], ",", "yg"}], "}"}]}], ";", 
                  "\[IndentingNewLine]", 
                  RowBox[{"If", "[", 
                   RowBox[{
                    RowBox[{
                    RowBox[{"pp", "[", 
                    RowBox[{"[", "1", "]"}], "]"}], "\[LessEqual]", "xp"}], 
                    ",", "\[IndentingNewLine]", 
                    RowBox[{
                    RowBox[{"p2", "=", "pp"}], ";", 
                    RowBox[{
                    RowBox[{"b4", "[", 
                    RowBox[{"[", "nr", "]"}], "]"}], "=", 
                    RowBox[{"odl", "[", 
                    RowBox[{"p1", ",", "p2"}], "]"}]}]}], ",", 
                    "\[IndentingNewLine]", 
                    RowBox[{
                    RowBox[{"p2", "=", 
                    RowBox[{"{", 
                    RowBox[{"xp", ",", 
                    RowBox[{
                    RowBox[{"-", "a"}], "+", 
                    FractionBox[
                    RowBox[{"2", "a", 
                    RowBox[{"(", 
                    RowBox[{"xp", "-", 
                    RowBox[{"td", "[", 
                    RowBox[{"[", 
                    RowBox[{"i", ",", "1"}], "]"}], "]"}]}], ")"}]}], 
                    RowBox[{
                    RowBox[{"tg", "[", 
                    RowBox[{"[", 
                    RowBox[{"j", ",", "1"}], "]"}], "]"}], "-", 
                    RowBox[{"td", "[", 
                    RowBox[{"[", 
                    RowBox[{"i", ",", "1"}], "]"}], "]"}]}]]}]}], "}"}]}], 
                    ";", 
                    RowBox[{
                    RowBox[{"b4", "[", 
                    RowBox[{"[", "nr", "]"}], "]"}], "=", 
                    RowBox[{"odl", "[", 
                    RowBox[{"p1", ",", "p2"}], "]"}]}]}]}], "]"}]}], ",", 
                 "\[IndentingNewLine]", 
                 RowBox[{
                  RowBox[{"pp", "=", 
                   RowBox[{"{", 
                    RowBox[{
                    RowBox[{
                    RowBox[{"td", "[", 
                    RowBox[{"[", 
                    RowBox[{"i", ",", "1"}], "]"}], "]"}], "+", 
                    FractionBox[
                    RowBox[{
                    RowBox[{"(", 
                    RowBox[{
                    RowBox[{"tg", "[", 
                    RowBox[{"[", 
                    RowBox[{"j", ",", "1"}], "]"}], "]"}], "-", 
                    RowBox[{"td", "[", 
                    RowBox[{"[", 
                    RowBox[{"i", ",", "1"}], "]"}], "]"}]}], ")"}], 
                    RowBox[{"(", 
                    RowBox[{"yd", "+", "a"}], ")"}]}], 
                    RowBox[{"2", "a"}]]}], ",", "yd"}], "}"}]}], ";", 
                  "\[IndentingNewLine]", 
                  RowBox[{"If", "[", 
                   RowBox[{
                    RowBox[{"xl", "\[LessEqual]", 
                    RowBox[{"pp", "[", 
                    RowBox[{"[", "1", "]"}], "]"}], "<", "xp"}], ",", 
                    "\[IndentingNewLine]", 
                    RowBox[{
                    RowBox[{"p1", "=", "pp"}], ";", 
                    RowBox[{"pp", "=", 
                    RowBox[{"{", 
                    RowBox[{
                    RowBox[{
                    RowBox[{"td", "[", 
                    RowBox[{"[", 
                    RowBox[{"i", ",", "1"}], "]"}], "]"}], "+", 
                    FractionBox[
                    RowBox[{
                    RowBox[{"(", 
                    RowBox[{
                    RowBox[{"tg", "[", 
                    RowBox[{"[", 
                    RowBox[{"j", ",", "1"}], "]"}], "]"}], "-", 
                    RowBox[{"td", "[", 
                    RowBox[{"[", 
                    RowBox[{"i", ",", "1"}], "]"}], "]"}]}], ")"}], 
                    RowBox[{"(", 
                    RowBox[{"yg", "+", "a"}], ")"}]}], 
                    RowBox[{"2", "a"}]]}], ",", "yg"}], "}"}]}], ";", 
                    "\[IndentingNewLine]", 
                    RowBox[{"If", "[", 
                    RowBox[{
                    RowBox[{
                    RowBox[{"pp", "[", 
                    RowBox[{"[", "1", "]"}], "]"}], "\[LessEqual]", "xp"}], 
                    ",", "\[IndentingNewLine]", 
                    RowBox[{
                    RowBox[{"p2", "=", "pp"}], ";", 
                    RowBox[{
                    RowBox[{"b4", "[", 
                    RowBox[{"[", "nr", "]"}], "]"}], "=", 
                    RowBox[{"odl", "[", 
                    RowBox[{"p1", ",", "p2"}], "]"}]}]}], ",", 
                    "\[IndentingNewLine]", 
                    RowBox[{
                    RowBox[{"p2", "=", 
                    RowBox[{"{", 
                    RowBox[{"xp", ",", 
                    RowBox[{
                    RowBox[{"-", "a"}], "+", 
                    FractionBox[
                    RowBox[{"2", "a", 
                    RowBox[{"(", 
                    RowBox[{"xp", "-", 
                    RowBox[{"td", "[", 
                    RowBox[{"[", 
                    RowBox[{"i", ",", "1"}], "]"}], "]"}]}], ")"}]}], 
                    RowBox[{
                    RowBox[{"tg", "[", 
                    RowBox[{"[", 
                    RowBox[{"j", ",", "1"}], "]"}], "]"}], "-", 
                    RowBox[{"td", "[", 
                    RowBox[{"[", 
                    RowBox[{"i", ",", "1"}], "]"}], "]"}]}]]}]}], "}"}]}], 
                    ";", 
                    RowBox[{
                    RowBox[{"b4", "[", 
                    RowBox[{"[", "nr", "]"}], "]"}], "=", 
                    RowBox[{"odl", "[", 
                    RowBox[{"p1", ",", "p2"}], "]"}]}]}]}], "]"}]}]}], 
                   "]"}]}]}], "]"}]}], "]"}]}]}], "]"}], ",", 
          "\[IndentingNewLine]", "\[IndentingNewLine]", 
          RowBox[{"(", 
           RowBox[{"i", ">", "j"}], ")"}], ",", 
          StyleBox[
           RowBox[{"(*", " ", 
            RowBox[{"na", " ", "lewo"}], " ", "*)"}],
           FontSlant->"Italic",
           FontColor->RGBColor[0, 0, 1]], "\[IndentingNewLine]", 
          RowBox[{"If", "[", 
           RowBox[{
            RowBox[{
             RowBox[{"td", "[", 
              RowBox[{"[", 
               RowBox[{"i", ",", "1"}], "]"}], "]"}], ">", "xl"}], ",", 
            "\[IndentingNewLine]", 
            RowBox[{
             RowBox[{"pp", "=", 
              RowBox[{"{", 
               RowBox[{"xp", ",", 
                RowBox[{
                 RowBox[{"-", "a"}], "+", 
                 FractionBox[
                  RowBox[{"2", "a", 
                   RowBox[{"(", 
                    RowBox[{"xp", "-", 
                    RowBox[{"td", "[", 
                    RowBox[{"[", 
                    RowBox[{"i", ",", "1"}], "]"}], "]"}]}], ")"}]}], 
                  RowBox[{
                   RowBox[{"tg", "[", 
                    RowBox[{"[", 
                    RowBox[{"j", ",", "1"}], "]"}], "]"}], "-", 
                   RowBox[{"td", "[", 
                    RowBox[{"[", 
                    RowBox[{"i", ",", "1"}], "]"}], "]"}]}]]}]}], "}"}]}], 
             ";", "\[IndentingNewLine]", 
             RowBox[{"If", "[", 
              RowBox[{
               RowBox[{
                RowBox[{"pp", "[", 
                 RowBox[{"[", "2", "]"}], "]"}], "<", "yg"}], ",", 
               "\[IndentingNewLine]", 
               RowBox[{"If", "[", 
                RowBox[{
                 RowBox[{
                  RowBox[{"pp", "[", 
                   RowBox[{"[", "2", "]"}], "]"}], "\[GreaterEqual]", "yd"}], 
                 ",", "\[IndentingNewLine]", 
                 RowBox[{
                  RowBox[{"p1", "=", "pp"}], ";", 
                  RowBox[{"pp", "=", 
                   RowBox[{"{", 
                    RowBox[{
                    RowBox[{
                    RowBox[{"td", "[", 
                    RowBox[{"[", 
                    RowBox[{"i", ",", "1"}], "]"}], "]"}], "+", 
                    FractionBox[
                    RowBox[{
                    RowBox[{"(", 
                    RowBox[{
                    RowBox[{"tg", "[", 
                    RowBox[{"[", 
                    RowBox[{"j", ",", "1"}], "]"}], "]"}], "-", 
                    RowBox[{"td", "[", 
                    RowBox[{"[", 
                    RowBox[{"i", ",", "1"}], "]"}], "]"}]}], ")"}], 
                    RowBox[{"(", 
                    RowBox[{"yg", "+", "a"}], ")"}]}], 
                    RowBox[{"2", "a"}]]}], ",", "yg"}], "}"}]}], ";", 
                  "\[IndentingNewLine]", 
                  RowBox[{"If", "[", 
                   RowBox[{
                    RowBox[{
                    RowBox[{"pp", "[", 
                    RowBox[{"[", "1", "]"}], "]"}], "\[GreaterEqual]", "xl"}],
                     ",", "\[IndentingNewLine]", 
                    RowBox[{
                    RowBox[{"p2", "=", "pp"}], ";", 
                    RowBox[{
                    RowBox[{"b4", "[", 
                    RowBox[{"[", "nr", "]"}], "]"}], "=", 
                    RowBox[{"odl", "[", 
                    RowBox[{"p1", ",", "p2"}], "]"}]}]}], ",", 
                    "\[IndentingNewLine]", 
                    RowBox[{
                    RowBox[{"p2", "=", 
                    RowBox[{"{", 
                    RowBox[{"xl", ",", 
                    RowBox[{
                    RowBox[{"-", "a"}], "+", 
                    FractionBox[
                    RowBox[{"2", "a", 
                    RowBox[{"(", 
                    RowBox[{"xl", "-", 
                    RowBox[{"td", "[", 
                    RowBox[{"[", 
                    RowBox[{"i", ",", "1"}], "]"}], "]"}]}], ")"}]}], 
                    RowBox[{
                    RowBox[{"tg", "[", 
                    RowBox[{"[", 
                    RowBox[{"j", ",", "1"}], "]"}], "]"}], "-", 
                    RowBox[{"td", "[", 
                    RowBox[{"[", 
                    RowBox[{"i", ",", "1"}], "]"}], "]"}]}]]}]}], "}"}]}], 
                    ";", 
                    RowBox[{
                    RowBox[{"b4", "[", 
                    RowBox[{"[", "nr", "]"}], "]"}], "=", 
                    RowBox[{"odl", "[", 
                    RowBox[{"p1", ",", "p2"}], "]"}]}]}]}], "]"}]}], ",", 
                 "\[IndentingNewLine]", 
                 RowBox[{
                  RowBox[{"pp", "=", 
                   RowBox[{"{", 
                    RowBox[{
                    RowBox[{
                    RowBox[{"td", "[", 
                    RowBox[{"[", 
                    RowBox[{"i", ",", "1"}], "]"}], "]"}], "+", 
                    FractionBox[
                    RowBox[{
                    RowBox[{"(", 
                    RowBox[{
                    RowBox[{"tg", "[", 
                    RowBox[{"[", 
                    RowBox[{"j", ",", "1"}], "]"}], "]"}], "-", 
                    RowBox[{"td", "[", 
                    RowBox[{"[", 
                    RowBox[{"i", ",", "1"}], "]"}], "]"}]}], ")"}], 
                    RowBox[{"(", 
                    RowBox[{"yd", "+", "a"}], ")"}]}], 
                    RowBox[{"2", "a"}]]}], ",", "yd"}], "}"}]}], ";", 
                  "\[IndentingNewLine]", 
                  RowBox[{"If", "[", 
                   RowBox[{
                    RowBox[{"xl", "<", 
                    RowBox[{"pp", "[", 
                    RowBox[{"[", "1", "]"}], "]"}], "\[LessEqual]", "xp"}], 
                    ",", "\[IndentingNewLine]", 
                    RowBox[{
                    RowBox[{"p1", "=", "pp"}], ";", 
                    RowBox[{"pp", "=", 
                    RowBox[{"{", 
                    RowBox[{
                    RowBox[{
                    RowBox[{"td", "[", 
                    RowBox[{"[", 
                    RowBox[{"i", ",", "1"}], "]"}], "]"}], "+", 
                    FractionBox[
                    RowBox[{
                    RowBox[{"(", 
                    RowBox[{
                    RowBox[{"tg", "[", 
                    RowBox[{"[", 
                    RowBox[{"j", ",", "1"}], "]"}], "]"}], "-", 
                    RowBox[{"td", "[", 
                    RowBox[{"[", 
                    RowBox[{"i", ",", "1"}], "]"}], "]"}]}], ")"}], 
                    RowBox[{"(", 
                    RowBox[{"yg", "+", "a"}], ")"}]}], 
                    RowBox[{"2", "a"}]]}], ",", "yg"}], "}"}]}], ";", 
                    "\[IndentingNewLine]", 
                    RowBox[{"If", "[", 
                    RowBox[{
                    RowBox[{
                    RowBox[{"pp", "[", 
                    RowBox[{"[", "1", "]"}], "]"}], "\[GreaterEqual]", "xl"}],
                     ",", "\[IndentingNewLine]", 
                    RowBox[{
                    RowBox[{"p2", "=", "pp"}], ";", 
                    RowBox[{
                    RowBox[{"b4", "[", 
                    RowBox[{"[", "nr", "]"}], "]"}], "=", 
                    RowBox[{"odl", "[", 
                    RowBox[{"p1", ",", "p2"}], "]"}]}]}], ",", 
                    "\[IndentingNewLine]", 
                    RowBox[{
                    RowBox[{"p2", "=", 
                    RowBox[{"{", 
                    RowBox[{"xl", ",", 
                    RowBox[{
                    RowBox[{"-", "a"}], "+", 
                    FractionBox[
                    RowBox[{"2", "a", 
                    RowBox[{"(", 
                    RowBox[{"xl", "-", 
                    RowBox[{"td", "[", 
                    RowBox[{"[", 
                    RowBox[{"i", ",", "1"}], "]"}], "]"}]}], ")"}]}], 
                    RowBox[{
                    RowBox[{"tg", "[", 
                    RowBox[{"[", 
                    RowBox[{"j", ",", "1"}], "]"}], "]"}], "-", 
                    RowBox[{"td", "[", 
                    RowBox[{"[", 
                    RowBox[{"i", ",", "1"}], "]"}], "]"}]}]]}]}], "}"}]}], 
                    ";", 
                    RowBox[{
                    RowBox[{"b4", "[", 
                    RowBox[{"[", "nr", "]"}], "]"}], "=", 
                    RowBox[{"odl", "[", 
                    RowBox[{"p1", ",", "p2"}], "]"}]}]}]}], "]"}]}]}], 
                   "]"}]}]}], "]"}]}], "]"}]}]}], "]"}]}], 
         "\[IndentingNewLine]", "\[IndentingNewLine]", "]"}]}], ",", 
       RowBox[{"{", 
        RowBox[{"i", ",", "1", ",", "m"}], "}"}], ",", 
       RowBox[{"{", 
        RowBox[{"j", ",", "1", ",", "m"}], "}"}]}], "]"}], ";", " ", 
     "\[IndentingNewLine]", 
     RowBox[{"b", "=", 
      RowBox[{
       RowBox[{"mn1", "*", "b1"}], "+", 
       RowBox[{"mn2", "*", "b2"}], "+", 
       RowBox[{"mn3", "*", "b3"}], "+", 
       RowBox[{"mn4", "*", "b4"}]}]}], ";", 
     RowBox[{"b1", "=."}], ";", 
     RowBox[{"b2", "=."}], ";", 
     RowBox[{"b3", "=."}], ";", 
     RowBox[{"b4", "=."}], ";", "\[IndentingNewLine]", 
     RowBox[{"b", "=", 
      RowBox[{"Drop", "[", 
       RowBox[{
        RowBox[{"Drop", "[", 
         RowBox[{"b", ",", "1"}], "]"}], ",", 
        RowBox[{"-", "1"}]}], "]"}]}], ";", 
     StyleBox[
      RowBox[{"(*", 
       RowBox[{"usuni\:0119cie", " ", "elementu", " ", "1", " ", "i", " ", 
        RowBox[{"ost", "."}]}], " ", "*)"}],
      FontSlant->"Italic",
      FontColor->RGBColor[0, 0, 1]], 
     StyleBox["\[IndentingNewLine]",
      FontSlant->"Italic",
      FontColor->RGBColor[0, 0, 1]], "\[IndentingNewLine]", " ", 
     RowBox[{
     "Print", "[", 
      "\"\<bez szumu otrzymali\:015bmy nast\:0119puj\:0105ce wyniki:\>\"", 
      "]"}], ";", 
     StyleBox["\[IndentingNewLine]",
      FontColor->RGBColor[0, 0, 1]], 
     StyleBox["\[IndentingNewLine]",
      FontColor->RGBColor[0, 0, 1]], 
     RowBox[{"bx", "=", 
      RowBox[{"Table", "[", 
       RowBox[{
        RowBox[{"{", 
         RowBox[{
          FractionBox[
           RowBox[{"a", "*", 
            RowBox[{"(", 
             RowBox[{
              RowBox[{"2", 
               RowBox[{"Mod", "[", 
                RowBox[{
                 RowBox[{"i", "-", "1"}], ",", "n"}], "]"}]}], "-", "n"}], 
             ")"}]}], "n"], ",", 
          FractionBox[
           RowBox[{"a", "*", 
            RowBox[{"(", 
             RowBox[{
              RowBox[{"2", 
               RowBox[{"Mod", "[", 
                RowBox[{
                 RowBox[{"i", "-", "1"}], ",", "n"}], "]"}]}], "+", "2", "-", 
              "n"}], ")"}]}], "n"]}], "}"}], ",", 
        RowBox[{"{", 
         RowBox[{"i", ",", "1", ",", 
          RowBox[{"n", "^", "2"}]}], "}"}]}], "]"}]}], ";", 
     StyleBox[
      RowBox[{"(*", 
       RowBox[{"x", "-", 
        RowBox[{
        "sowe", " ", "wsp\[OAcute]\[LSlash]rz\:0119dne", " ", 
         "wierzcho\[LSlash]k\[OAcute]w", " ", "kwadrat\[OAcute]w"}], " ", "-",
         " ", 
        RowBox[{"{", 
         RowBox[{"lewa", "-", "prawa"}], "}"}]}], "*)"}],
      FontSlant->"Italic",
      FontColor->RGBColor[0, 0, 1]], 
     StyleBox["\[IndentingNewLine]",
      FontColor->RGBColor[0, 0, 1]], 
     RowBox[{"by", "=", 
      RowBox[{"Table", "[", 
       RowBox[{
        RowBox[{"{", 
         RowBox[{
          FractionBox[
           RowBox[{"a", "*", 
            RowBox[{"(", 
             RowBox[{"n", "-", 
              RowBox[{"2", 
               RowBox[{"IntegerPart", "[", 
                RowBox[{
                 RowBox[{"(", 
                  RowBox[{"i", "-", "1"}], ")"}], "/", "n"}], "]"}]}], "-", 
              "2"}], ")"}]}], "n"], ",", 
          FractionBox[
           RowBox[{"a", "*", 
            RowBox[{"(", 
             RowBox[{"n", "-", 
              RowBox[{"2", 
               RowBox[{"IntegerPart", "[", 
                RowBox[{
                 RowBox[{"(", 
                  RowBox[{"i", "-", "1"}], ")"}], "/", "n"}], "]"}]}]}], 
             ")"}]}], "n"]}], "}"}], ",", 
        RowBox[{"{", 
         RowBox[{"i", ",", "1", ",", 
          RowBox[{"n", "^", "2"}]}], "}"}]}], "]"}]}], ";", 
     StyleBox[
      RowBox[{"(*", 
       RowBox[{"y", "-", 
        RowBox[{
        "kowe", " ", "wsp\[OAcute]\[LSlash]rz\:0119dne", " ", 
         "wierzcho\[LSlash]k\[OAcute]w", " ", "kwadrat\[OAcute]w"}], " ", "-",
         " ", 
        RowBox[{"{", 
         RowBox[{"d\[OAcute]\[LSlash]", "-", "g\[OAcute]ra"}], "}"}]}], "*)"}],
      FontSlant->"Italic",
      FontColor->RGBColor[0, 0, 1]], 
     StyleBox["\[IndentingNewLine]",
      FontSlant->"Italic",
      FontColor->RGBColor[0, 0, 1]], 
     StyleBox["\[IndentingNewLine]",
      FontSlant->"Italic",
      FontColor->RGBColor[0, 0, 1]], 
     RowBox[{"tw", "=", 
      RowBox[{"Table", "[", 
       RowBox[{"0", ",", 
        RowBox[{"{", "m", "}"}]}], "]"}]}], ";", 
     StyleBox["\[IndentingNewLine]",
      FontSlant->"Italic",
      FontColor->RGBColor[0, 0, 1]], 
     RowBox[{
      RowBox[{"tw", "[", 
       RowBox[{"[", "1", "]"}], "]"}], "=", 
      RowBox[{
       RowBox[{"n", "^", "2"}], "-", "n", "+", "1"}]}], ";", 
     RowBox[{
      RowBox[{"tw", "[", 
       RowBox[{"[", "m", "]"}], "]"}], "=", 
      RowBox[{"n", "^", "2"}]}], ";", "\[IndentingNewLine]", 
     RowBox[{"Do", "[", 
      RowBox[{
       RowBox[{
        RowBox[{"k", "=", "1"}], ";", 
        RowBox[{"While", "[", 
         RowBox[{
          RowBox[{"k", "<", "n"}], ",", "\[IndentingNewLine]", 
          RowBox[{"If", "[", 
           RowBox[{
            RowBox[{
             RowBox[{"bx", "[", 
              RowBox[{"[", 
               RowBox[{
                RowBox[{
                 RowBox[{"tw", "[", 
                  RowBox[{"[", 
                   RowBox[{"i", "-", "1"}], "]"}], "]"}], "+", "k", "-", 
                 "1"}], ",", "1"}], "]"}], "]"}], "<", 
             RowBox[{"td", "[", 
              RowBox[{"[", 
               RowBox[{"i", ",", "1"}], "]"}], "]"}], "<", 
             RowBox[{"bx", "[", 
              RowBox[{"[", 
               RowBox[{
                RowBox[{
                 RowBox[{"tw", "[", 
                  RowBox[{"[", 
                   RowBox[{"i", "-", "1"}], "]"}], "]"}], "+", "k", "-", 
                 "1"}], ",", "2"}], "]"}], "]"}]}], ",", 
            "\[IndentingNewLine]", 
            RowBox[{
             RowBox[{
              RowBox[{"tw", "[", 
               RowBox[{"[", "i", "]"}], "]"}], "=", 
              RowBox[{
               RowBox[{"tw", "[", 
                RowBox[{"[", 
                 RowBox[{"i", "-", "1"}], "]"}], "]"}], "+", "k", "-", 
               "1"}]}], ";", 
             RowBox[{"k", "=", "n"}]}], ",", 
            RowBox[{"k", "=", 
             RowBox[{"k", "+", "1"}]}]}], "]"}]}], "]"}]}], ",", 
       RowBox[{"{", 
        RowBox[{"i", ",", "2", ",", 
         RowBox[{"m", "-", "1"}]}], "}"}]}], "]"}], ";", 
     StyleBox[
      RowBox[{"(*", " ", 
       RowBox[{"tablica", " ", "wej\:015b\[CAcute]"}], " ", "*)"}],
      FontSlant->"Italic",
      FontColor->RGBColor[0, 0, 1]], 
     StyleBox[" ",
      FontSlant->"Italic",
      FontColor->RGBColor[0, 0, 1]], " ", "\[IndentingNewLine]", 
     "\[IndentingNewLine]", 
     RowBox[{"mm", "=", 
      RowBox[{"Table", "[", 
       RowBox[{
        RowBox[{"{", "}"}], ",", 
        RowBox[{"{", 
         RowBox[{"i", ",", "1", ",", 
          RowBox[{"m", "^", "2"}]}], "}"}]}], "]"}]}], ";", 
     "\[IndentingNewLine]", 
     RowBox[{"ParallelDo", "[", 
      RowBox[{
       RowBox[{"Do", "[", 
        RowBox[{
         RowBox[{
          RowBox[{"nr", "=", 
           RowBox[{
            RowBox[{
             RowBox[{"(", 
              RowBox[{"i", "-", "1"}], ")"}], "m"}], "+", "j"}]}], ";", 
          "\[IndentingNewLine]", 
          RowBox[{"Which", "[", "\[IndentingNewLine]", 
           RowBox[{
            RowBox[{"(", 
             RowBox[{
              RowBox[{"i", "\[Equal]", "1"}], " ", "\[And]", " ", 
              RowBox[{"j", "\[Equal]", "m"}]}], ")"}], ",", 
            StyleBox[
             RowBox[{"(*", " ", 
              RowBox[{"przek\:0105tna", " ", "/"}], " ", "*)"}],
             FontSlant->"Italic",
             FontColor->RGBColor[0, 0, 1]], 
            StyleBox[" ",
             FontSlant->"Italic",
             FontColor->RGBColor[0, 0, 1]], "\[IndentingNewLine]", 
            RowBox[{"Do", "[", 
             RowBox[{
              RowBox[{
               RowBox[{"mm", "[", 
                RowBox[{"[", "nr", "]"}], "]"}], "=", 
               RowBox[{"Join", "[", 
                RowBox[{
                 RowBox[{"mm", "[", 
                  RowBox[{"[", "nr", "]"}], "]"}], ",", 
                 RowBox[{"{", 
                  RowBox[{"{", 
                   RowBox[{
                    RowBox[{
                    RowBox[{"n", "^", "2"}], "+", 
                    RowBox[{"ii", 
                    RowBox[{"(", 
                    RowBox[{
                    RowBox[{"-", "n"}], "+", "1"}], ")"}]}]}], ",", "pk"}], 
                   "}"}], "}"}]}], "]"}]}], ",", 
              RowBox[{"{", 
               RowBox[{"ii", ",", "1", ",", "n"}], "}"}]}], "]"}], ",", 
            "\[IndentingNewLine]", "\[IndentingNewLine]", 
            RowBox[{"(", 
             RowBox[{
              RowBox[{"i", "\[Equal]", "m"}], " ", "\[And]", " ", 
              RowBox[{"j", "==", "1"}]}], ")"}], ",", 
            StyleBox[
             RowBox[{"(*", " ", 
              RowBox[{"przek\:0105tna", " ", "\\"}], " ", "*)"}],
             FontSlant->"Italic",
             FontColor->RGBColor[0, 0, 1]], 
            StyleBox[" ",
             FontSlant->"Italic",
             FontColor->RGBColor[0, 0, 1]], "\[IndentingNewLine]", 
            RowBox[{"Do", "[", 
             RowBox[{
              RowBox[{
               RowBox[{"mm", "[", 
                RowBox[{"[", "nr", "]"}], "]"}], "=", 
               RowBox[{"Join", "[", 
                RowBox[{
                 RowBox[{"mm", "[", 
                  RowBox[{"[", "nr", "]"}], "]"}], ",", 
                 RowBox[{"{", 
                  RowBox[{"{", 
                   RowBox[{
                    RowBox[{
                    RowBox[{"n", "^", "2"}], "-", 
                    RowBox[{
                    RowBox[{"(", 
                    RowBox[{"ii", "-", "1"}], ")"}], 
                    RowBox[{"(", 
                    RowBox[{"n", "+", "1"}], ")"}]}]}], ",", "pk"}], "}"}], 
                  "}"}]}], "]"}]}], ",", 
              RowBox[{"{", 
               RowBox[{"ii", ",", "1", ",", "n"}], "}"}]}], "]"}], ",", 
            "\[IndentingNewLine]", "\[IndentingNewLine]", 
            RowBox[{"i", "\[Equal]", "j"}], ",", 
            StyleBox[
             RowBox[{"(*", " ", "prosto", " ", "*)"}],
             FontSlant->"Italic",
             FontColor->RGBColor[0, 0, 1]], 
            StyleBox[" ",
             FontSlant->"Italic",
             FontColor->RGBColor[0, 0, 1]], "\[IndentingNewLine]", 
            RowBox[{"If", "[", 
             RowBox[{
              RowBox[{"(", 
               RowBox[{
                RowBox[{"i", "\[NotEqual]", "1"}], " ", "\[And]", "  ", 
                RowBox[{"i", "\[NotEqual]", "m"}]}], ")"}], ",", 
              "\[IndentingNewLine]", 
              RowBox[{"Do", "[", 
               RowBox[{
                RowBox[{
                 RowBox[{"mm", "[", 
                  RowBox[{"[", "nr", "]"}], "]"}], "=", 
                 RowBox[{"Join", "[", 
                  RowBox[{
                   RowBox[{"mm", "[", 
                    RowBox[{"[", "nr", "]"}], "]"}], ",", 
                   RowBox[{"{", 
                    RowBox[{"{", 
                    RowBox[{
                    RowBox[{
                    RowBox[{"tw", "[", 
                    RowBox[{"[", "i", "]"}], "]"}], "-", 
                    RowBox[{
                    RowBox[{"(", 
                    RowBox[{"ii", "-", "1"}], ")"}], "n"}]}], ",", "hk"}], 
                    "}"}], "}"}]}], "]"}]}], ",", 
                RowBox[{"{", 
                 RowBox[{"ii", ",", "1", ",", "n"}], "}"}]}], "]"}]}], "]"}], 
            ",", "  ", "\[IndentingNewLine]", "\[IndentingNewLine]", 
            RowBox[{"i", "<", "j"}], ",", " ", 
            StyleBox[
             RowBox[{"(*", " ", 
              RowBox[{"w", " ", "prawo"}], " ", "*)"}],
             FontSlant->"Italic",
             FontColor->RGBColor[0, 0, 1]], "\[IndentingNewLine]", 
            RowBox[{
             RowBox[{"k", "=", 
              RowBox[{"tw", "[", 
               RowBox[{"[", "i", "]"}], "]"}]}], ";", 
             RowBox[{"p1", "=", 
              RowBox[{"{", 
               RowBox[{
                RowBox[{"td", "[", 
                 RowBox[{"[", 
                  RowBox[{"i", ",", "1"}], "]"}], "]"}], ",", 
                RowBox[{"-", "a"}]}], "}"}]}], ";", "\[IndentingNewLine]", 
             RowBox[{"While", "[", 
              RowBox[{
               RowBox[{
                RowBox[{"p1", "[", 
                 RowBox[{"[", "2", "]"}], "]"}], "<", "a"}], ",", 
               "\[IndentingNewLine]", 
               RowBox[{
                RowBox[{"pp", "=", 
                 RowBox[{"{", 
                  RowBox[{
                   RowBox[{
                    RowBox[{"td", "[", 
                    RowBox[{"[", 
                    RowBox[{"i", ",", "1"}], "]"}], "]"}], "+", 
                    FractionBox[
                    RowBox[{
                    RowBox[{"(", 
                    RowBox[{
                    RowBox[{"tg", "[", 
                    RowBox[{"[", 
                    RowBox[{"j", ",", "1"}], "]"}], "]"}], "-", 
                    RowBox[{"td", "[", 
                    RowBox[{"[", 
                    RowBox[{"i", ",", "1"}], "]"}], "]"}]}], ")"}], 
                    RowBox[{"(", 
                    RowBox[{
                    RowBox[{"by", "[", 
                    RowBox[{"[", 
                    RowBox[{"k", ",", "2"}], "]"}], "]"}], "+", "a"}], 
                    ")"}]}], 
                    RowBox[{"2", "a"}]]}], ",", 
                   RowBox[{"by", "[", 
                    RowBox[{"[", 
                    RowBox[{"k", ",", "2"}], "]"}], "]"}]}], "}"}]}], ";", 
                "\[IndentingNewLine]", 
                RowBox[{"Which", "[", "\[IndentingNewLine]", 
                 RowBox[{
                  RowBox[{
                   RowBox[{"pp", "[", 
                    RowBox[{"[", "1", "]"}], "]"}], "\[Equal]", 
                   RowBox[{"bx", "[", 
                    RowBox[{"[", 
                    RowBox[{"k", ",", "2"}], "]"}], "]"}]}], ",", 
                  StyleBox[
                   RowBox[{"(*", " ", "wierzcho\[LSlash]ek", " ", "*)"}],
                   FontSlant->"Italic",
                   FontColor->RGBColor[0, 0, 1]], "\[IndentingNewLine]", 
                  RowBox[{
                   RowBox[{"p2", "=", "pp"}], ";", 
                   RowBox[{
                    RowBox[{"mm", "[", 
                    RowBox[{"[", "nr", "]"}], "]"}], "=", 
                    RowBox[{"Join", "[", 
                    RowBox[{
                    RowBox[{"mm", "[", 
                    RowBox[{"[", "nr", "]"}], "]"}], ",", 
                    RowBox[{"{", 
                    RowBox[{"{", 
                    RowBox[{"k", ",", 
                    RowBox[{"odl", "[", 
                    RowBox[{"p1", ",", "p2"}], "]"}]}], "}"}], "}"}]}], 
                    "]"}]}], ";", 
                   RowBox[{"p1", "=", "p2"}], ";", 
                   RowBox[{"k", "=", 
                    RowBox[{"k", "-", "n", "+", "1"}]}]}], ",", 
                  "\[IndentingNewLine]", "\[IndentingNewLine]", 
                  RowBox[{
                   RowBox[{"pp", "[", 
                    RowBox[{"[", "1", "]"}], "]"}], "<", 
                   RowBox[{"bx", "[", 
                    RowBox[{"[", 
                    RowBox[{"k", ",", "2"}], "]"}], "]"}]}], ",", 
                  StyleBox[
                   RowBox[{"(*", " ", 
                    RowBox[{"kraw\:0119d\:017a", " ", "pozioma"}], " ", "*)"}],
                   FontSlant->"Italic",
                   FontColor->RGBColor[0, 0, 1]], "\[IndentingNewLine]", 
                  RowBox[{
                   RowBox[{"p2", "=", "pp"}], ";", 
                   RowBox[{
                    RowBox[{"mm", "[", 
                    RowBox[{"[", "nr", "]"}], "]"}], "=", 
                    RowBox[{"Join", "[", 
                    RowBox[{
                    RowBox[{"mm", "[", 
                    RowBox[{"[", "nr", "]"}], "]"}], ",", 
                    RowBox[{"{", 
                    RowBox[{"{", 
                    RowBox[{"k", ",", 
                    RowBox[{"odl", "[", 
                    RowBox[{"p1", ",", "p2"}], "]"}]}], "}"}], "}"}]}], 
                    "]"}]}], ";", 
                   RowBox[{"p1", "=", "p2"}], ";", 
                   RowBox[{"k", "=", 
                    RowBox[{"k", "-", "n"}]}]}], ",", "\[IndentingNewLine]", 
                  "\[IndentingNewLine]", 
                  RowBox[{
                   RowBox[{"pp", "[", 
                    RowBox[{"[", "1", "]"}], "]"}], ">", 
                   RowBox[{"bx", "[", 
                    RowBox[{"[", 
                    RowBox[{"k", ",", "2"}], "]"}], "]"}]}], ",", 
                  StyleBox[
                   RowBox[{"(*", " ", 
                    RowBox[{"kraw\:0119d\:017a", " ", "pionowa"}], " ", "*)"}],
                   FontSlant->"Italic",
                   FontColor->RGBColor[0, 0, 1]], "\[IndentingNewLine]", 
                  RowBox[{
                   RowBox[{"p2", "=", 
                    RowBox[{"{", 
                    RowBox[{
                    RowBox[{"bx", "[", 
                    RowBox[{"[", 
                    RowBox[{"k", ",", "2"}], "]"}], "]"}], ",", 
                    RowBox[{
                    RowBox[{"-", "a"}], "+", 
                    FractionBox[
                    RowBox[{"2", "a", 
                    RowBox[{"(", 
                    RowBox[{
                    RowBox[{"bx", "[", 
                    RowBox[{"[", 
                    RowBox[{"k", ",", "2"}], "]"}], "]"}], "-", 
                    RowBox[{"td", "[", 
                    RowBox[{"[", 
                    RowBox[{"i", ",", "1"}], "]"}], "]"}]}], ")"}]}], 
                    RowBox[{
                    RowBox[{"tg", "[", 
                    RowBox[{"[", 
                    RowBox[{"j", ",", "1"}], "]"}], "]"}], "-", 
                    RowBox[{"td", "[", 
                    RowBox[{"[", 
                    RowBox[{"i", ",", "1"}], "]"}], "]"}]}]]}]}], "}"}]}], 
                   ";", "\[IndentingNewLine]", 
                   RowBox[{
                    RowBox[{"mm", "[", 
                    RowBox[{"[", "nr", "]"}], "]"}], "=", 
                    RowBox[{"Join", "[", 
                    RowBox[{
                    RowBox[{"mm", "[", 
                    RowBox[{"[", "nr", "]"}], "]"}], ",", 
                    RowBox[{"{", 
                    RowBox[{"{", 
                    RowBox[{"k", ",", 
                    RowBox[{"odl", "[", 
                    RowBox[{"p1", ",", "p2"}], "]"}]}], "}"}], "}"}]}], 
                    "]"}]}], ";", 
                   RowBox[{"p1", "=", "p2"}], ";", 
                   RowBox[{"k", "=", 
                    RowBox[{"k", "+", "1"}]}]}]}], "]"}]}]}], "]"}]}], ",", 
            "\[IndentingNewLine]", "\[IndentingNewLine]", 
            RowBox[{"i", ">", "j"}], ",", " ", 
            StyleBox[
             RowBox[{"(*", " ", 
              RowBox[{"w", " ", "lewo"}], " ", "*)"}],
             FontSlant->"Italic",
             FontColor->RGBColor[0, 0, 1]], "\[IndentingNewLine]", 
            RowBox[{
             RowBox[{"k", "=", 
              RowBox[{"tw", "[", 
               RowBox[{"[", "i", "]"}], "]"}]}], ";", 
             RowBox[{"p1", "=", 
              RowBox[{"{", 
               RowBox[{
                RowBox[{"td", "[", 
                 RowBox[{"[", 
                  RowBox[{"i", ",", "1"}], "]"}], "]"}], ",", 
                RowBox[{"-", "a"}]}], "}"}]}], ";", "\[IndentingNewLine]", 
             RowBox[{"While", "[", 
              RowBox[{
               RowBox[{
                RowBox[{"p1", "[", 
                 RowBox[{"[", "2", "]"}], "]"}], "<", "a"}], ",", 
               "\[IndentingNewLine]", 
               RowBox[{
                RowBox[{"pp", "=", 
                 RowBox[{"{", 
                  RowBox[{
                   RowBox[{
                    RowBox[{"td", "[", 
                    RowBox[{"[", 
                    RowBox[{"i", ",", "1"}], "]"}], "]"}], "+", 
                    FractionBox[
                    RowBox[{
                    RowBox[{"(", 
                    RowBox[{
                    RowBox[{"tg", "[", 
                    RowBox[{"[", 
                    RowBox[{"j", ",", "1"}], "]"}], "]"}], "-", 
                    RowBox[{"td", "[", 
                    RowBox[{"[", 
                    RowBox[{"i", ",", "1"}], "]"}], "]"}]}], ")"}], 
                    RowBox[{"(", 
                    RowBox[{
                    RowBox[{"by", "[", 
                    RowBox[{"[", 
                    RowBox[{"k", ",", "2"}], "]"}], "]"}], "+", "a"}], 
                    ")"}]}], 
                    RowBox[{"2", "a"}]]}], ",", 
                   RowBox[{"by", "[", 
                    RowBox[{"[", 
                    RowBox[{"k", ",", "2"}], "]"}], "]"}]}], "}"}]}], ";", 
                "\[IndentingNewLine]", 
                RowBox[{"Which", "[", "\[IndentingNewLine]", 
                 RowBox[{
                  RowBox[{
                   RowBox[{"pp", "[", 
                    RowBox[{"[", "1", "]"}], "]"}], "\[Equal]", 
                   RowBox[{"bx", "[", 
                    RowBox[{"[", 
                    RowBox[{"k", ",", "1"}], "]"}], "]"}]}], ",", 
                  StyleBox[
                   RowBox[{"(*", " ", "wierzcho\[LSlash]ek", " ", "*)"}],
                   FontSlant->"Italic",
                   FontColor->RGBColor[0, 0, 1]], "\[IndentingNewLine]", 
                  RowBox[{
                   RowBox[{"p2", "=", "pp"}], ";", 
                   RowBox[{
                    RowBox[{"mm", "[", 
                    RowBox[{"[", "nr", "]"}], "]"}], "=", 
                    RowBox[{"Join", "[", 
                    RowBox[{
                    RowBox[{"mm", "[", 
                    RowBox[{"[", "nr", "]"}], "]"}], ",", 
                    RowBox[{"{", 
                    RowBox[{"{", 
                    RowBox[{"k", ",", 
                    RowBox[{"odl", "[", 
                    RowBox[{"p1", ",", "p2"}], "]"}]}], "}"}], "}"}]}], 
                    "]"}]}], ";", 
                   RowBox[{"p1", "=", "p2"}], ";", 
                   RowBox[{"k", "=", 
                    RowBox[{"k", "-", "n", "-", "1"}]}]}], ",", 
                  "\[IndentingNewLine]", "\[IndentingNewLine]", 
                  RowBox[{
                   RowBox[{"pp", "[", 
                    RowBox[{"[", "1", "]"}], "]"}], "<", 
                   RowBox[{"bx", "[", 
                    RowBox[{"[", 
                    RowBox[{"k", ",", "1"}], "]"}], "]"}]}], ",", 
                  StyleBox[
                   RowBox[{"(*", " ", 
                    RowBox[{"kraw\:0119d\:017a", " ", "pionowa"}], " ", "*)"}],
                   FontSlant->"Italic",
                   FontColor->RGBColor[0, 0, 1]], "\[IndentingNewLine]", 
                  RowBox[{
                   RowBox[{"p2", "=", 
                    RowBox[{"{", 
                    RowBox[{
                    RowBox[{"bx", "[", 
                    RowBox[{"[", 
                    RowBox[{"k", ",", "1"}], "]"}], "]"}], ",", 
                    RowBox[{
                    RowBox[{"-", "a"}], "+", 
                    FractionBox[
                    RowBox[{"2", "a", 
                    RowBox[{"(", 
                    RowBox[{
                    RowBox[{"bx", "[", 
                    RowBox[{"[", 
                    RowBox[{"k", ",", "1"}], "]"}], "]"}], "-", 
                    RowBox[{"td", "[", 
                    RowBox[{"[", 
                    RowBox[{"i", ",", "1"}], "]"}], "]"}]}], ")"}]}], 
                    RowBox[{
                    RowBox[{"tg", "[", 
                    RowBox[{"[", 
                    RowBox[{"j", ",", "1"}], "]"}], "]"}], "-", 
                    RowBox[{"td", "[", 
                    RowBox[{"[", 
                    RowBox[{"i", ",", "1"}], "]"}], "]"}]}]]}]}], "}"}]}], 
                   ";", 
                   RowBox[{
                    RowBox[{"mm", "[", 
                    RowBox[{"[", "nr", "]"}], "]"}], "=", 
                    RowBox[{"Join", "[", 
                    RowBox[{
                    RowBox[{"mm", "[", 
                    RowBox[{"[", "nr", "]"}], "]"}], ",", 
                    RowBox[{"{", 
                    RowBox[{"{", 
                    RowBox[{"k", ",", 
                    RowBox[{"odl", "[", 
                    RowBox[{"p1", ",", "p2"}], "]"}]}], "}"}], "}"}]}], 
                    "]"}]}], ";", 
                   RowBox[{"p1", "=", "p2"}], ";", 
                   RowBox[{"k", "=", 
                    RowBox[{"k", "-", "1"}]}]}], ",", "\[IndentingNewLine]", 
                  "\[IndentingNewLine]", 
                  RowBox[{
                   RowBox[{"pp", "[", 
                    RowBox[{"[", "1", "]"}], "]"}], ">", 
                   RowBox[{"bx", "[", 
                    RowBox[{"[", 
                    RowBox[{"k", ",", "1"}], "]"}], "]"}]}], ",", 
                  StyleBox[
                   RowBox[{"(*", " ", 
                    RowBox[{"kraw\:0119d\:017a", " ", "pozioma"}], " ", "*)"}],
                   FontSlant->"Italic",
                   FontColor->RGBColor[0, 0, 1]], "\[IndentingNewLine]", 
                  RowBox[{
                   RowBox[{"p2", "=", "pp"}], ";", 
                   RowBox[{
                    RowBox[{"mm", "[", 
                    RowBox[{"[", "nr", "]"}], "]"}], "=", 
                    RowBox[{"Join", "[", 
                    RowBox[{
                    RowBox[{"mm", "[", 
                    RowBox[{"[", "nr", "]"}], "]"}], ",", 
                    RowBox[{"{", 
                    RowBox[{"{", 
                    RowBox[{"k", ",", 
                    RowBox[{"odl", "[", 
                    RowBox[{"p1", ",", "p2"}], "]"}]}], "}"}], "}"}]}], 
                    "]"}]}], ";", 
                   RowBox[{"p1", "=", "p2"}], ";", 
                   RowBox[{"k", "=", 
                    RowBox[{"k", "-", "n"}]}]}]}], "]"}]}]}], "]"}]}]}], 
           "]"}], ";", "\[IndentingNewLine]", 
          RowBox[{"If", "[", 
           RowBox[{
            RowBox[{"j", "\[Equal]", "m"}], ",", "\[IndentingNewLine]", 
            RowBox[{
             RowBox[{"mm", "=", 
              RowBox[{"If", "[", 
               RowBox[{
                RowBox[{"i", "\[Equal]", "1"}], ",", 
                RowBox[{"mm", "\[LeftDoubleBracket]", 
                 RowBox[{
                  RowBox[{
                   RowBox[{
                    RowBox[{"(", 
                    RowBox[{"i", "-", "1"}], ")"}], "m"}], "+", "2"}], ";;", 
                  RowBox[{"i", " ", "m"}]}], "\[RightDoubleBracket]"}], ",", 
                RowBox[{"If", "[", 
                 RowBox[{
                  RowBox[{"i", "\[Equal]", "m"}], ",", 
                  RowBox[{"mm", "\[LeftDoubleBracket]", 
                   RowBox[{
                    RowBox[{
                    RowBox[{
                    RowBox[{"(", 
                    RowBox[{"i", "-", "1"}], ")"}], "m"}], "+", "1"}], ";;", 
                    RowBox[{
                    RowBox[{"i", " ", "m"}], "-", "1"}]}], 
                   "\[RightDoubleBracket]"}], ",", 
                  RowBox[{"mm", "\[LeftDoubleBracket]", 
                   RowBox[{
                    RowBox[{
                    RowBox[{
                    RowBox[{"(", 
                    RowBox[{"i", "-", "1"}], ")"}], "m"}], "+", "1"}], ";;", 
                    RowBox[{"i", " ", "m"}]}], "\[RightDoubleBracket]"}]}], 
                 "]"}]}], "]"}]}], ";", 
             RowBox[{"Export", "[", 
              RowBox[{
               RowBox[{"ToExpression", "[", 
                RowBox[{"\"\<\\\"\>\"", "<>", "\"\<e:\\\\\\\\\>\"", "<>", 
                 RowBox[{"ToString", "[", "n", "]"}], "<>", "\"\<_\>\"", "<>", 
                 RowBox[{"ToString", "[", "m", "]"}], "<>", "\"\<_\>\"", "<>", 
                 RowBox[{"ToString", "[", 
                  RowBox[{"n", " ", "n"}], "]"}], "<>", "\"\<_\>\"", "<>", 
                 RowBox[{"ToString", "[", 
                  RowBox[{
                   RowBox[{"m", " ", "m"}], "-", "2"}], "]"}], "<>", 
                 "\"\<_f1\>\"", "<>", "\"\<\\\\\\\\\>\"", "<>", 
                 "\"\<matrix_\>\"", "<>", 
                 RowBox[{"ToString", "[", "i", "]"}], "<>", 
                 "\"\<.txt\\\"\>\""}], "]"}], ",", 
               RowBox[{"{", "mm", "}"}]}], "]"}], ";", "\[IndentingNewLine]", 
             "\[IndentingNewLine]", 
             RowBox[{"mm", "=", 
              RowBox[{"Table", "[", 
               RowBox[{
                RowBox[{"{", "}"}], ",", 
                RowBox[{"{", 
                 RowBox[{"i", ",", "1", ",", 
                  RowBox[{"m", "^", "2"}]}], "}"}]}], "]"}]}]}]}], "]"}]}], 
         ",", 
         RowBox[{"{", 
          RowBox[{"j", ",", "1", ",", "m"}], "}"}]}], "]"}], ",", 
       RowBox[{"{", 
        RowBox[{"i", ",", "1", ",", "m"}], "}"}]}], "]"}], ";", 
     "\[IndentingNewLine]", "\[IndentingNewLine]", 
     RowBox[{"mm", "=", 
      RowBox[{"Drop", "[", 
       RowBox[{
        RowBox[{"Drop", "[", 
         RowBox[{"mm", ",", "1"}], "]"}], ",", 
        RowBox[{"-", "1"}]}], "]"}]}], ";", 
     StyleBox[
      RowBox[{"(*", 
       RowBox[{"usuni\:0119cie", " ", "wierszy", " ", 
        RowBox[{"zerowych", ":", " ", 
         RowBox[{"1", " ", "i", " ", 
          RowBox[{"ost", "."}]}]}]}], " ", "*)"}],
      FontSlant->"Italic",
      FontColor->RGBColor[0, 0, 1]], "\[IndentingNewLine]", 
     RowBox[{"d", "=", 
      RowBox[{
       RowBox[{"m", "^", "2"}], "-", "2"}]}], ";", 
     StyleBox[
      RowBox[{"(*", 
       RowBox[{
       "ilo\:015b\[CAcute]", " ", "wierszy", " ", "macierzy", " ", 
        "projekcji"}], "*)"}],
      FontSlant->"Italic",
      FontColor->RGBColor[0, 0, 1]], 
     StyleBox["\[IndentingNewLine]",
      FontSlant->"Italic",
      FontColor->RGBColor[0, 0, 1]], 
     StyleBox["\[IndentingNewLine]",
      FontSlant->"Italic",
      FontColor->RGBColor[0, 0, 1]], 
     RowBox[{"Export", "[", 
      RowBox[{
       RowBox[{"ToExpression", "[", 
        RowBox[{"\"\<\\\"\>\"", "<>", "\"\<e:\\\\\\\\\>\"", "<>", 
         RowBox[{"ToString", "[", "n", "]"}], "<>", "\"\<_\>\"", "<>", 
         RowBox[{"ToString", "[", "m", "]"}], "<>", "\"\<_\>\"", "<>", 
         RowBox[{"ToString", "[", 
          RowBox[{"n", " ", "n"}], "]"}], "<>", "\"\<_\>\"", "<>", 
         RowBox[{"ToString", "[", 
          RowBox[{
           RowBox[{"m", " ", "m"}], "-", "2"}], "]"}], "<>", "\"\<_f1\>\"", 
         "<>", "\"\<\\\\\\\\\>\"", "<>", "\"\<vector\>\"", "<>", 
         "\"\<.txt\\\"\>\""}], "]"}], ",", 
       RowBox[{"{", "b", "}"}]}], "]"}]}]}], "]"}]}]}], "Input",
 CellChangeTimes->{{3.7722490330224466`*^9, 3.772249052388789*^9}, {
   3.7722493837524157`*^9, 3.7722495066565123`*^9}, {3.7722495576459312`*^9, 
   3.7722495579295893`*^9}, {3.7722582071983786`*^9, 
   3.7722582252729673`*^9}, {3.7722591927847395`*^9, 3.772259215929756*^9}, {
   3.7722619362264214`*^9, 3.7722619381510715`*^9}, {3.77226208671535*^9, 
   3.7722621166501975`*^9}, {3.772262148452282*^9, 3.7722621491398287`*^9}, 
   3.7722622670267143`*^9, {3.772262343042834*^9, 3.772262367182391*^9}, {
   3.77226296814559*^9, 3.7722629727085114`*^9}, {3.772263014947491*^9, 
   3.77226307550233*^9}, {3.7722631130133257`*^9, 3.77226311540411*^9}, {
   3.7722632270043373`*^9, 3.772263381710038*^9}, {3.772263580879506*^9, 
   3.7722636716544237`*^9}, {3.772263949823518*^9, 3.772263979046075*^9}, {
   3.772264149611353*^9, 3.7722641708481946`*^9}, {3.7722654993308144`*^9, 
   3.7722655130553713`*^9}, {3.7722656436236906`*^9, 3.772265703947216*^9}, {
   3.7722658599296985`*^9, 3.7722658691229644`*^9}, {3.772265899704926*^9, 
   3.7722659308013735`*^9}, {3.772608211115103*^9, 3.772608217591473*^9}, {
   3.772608275880807*^9, 3.7726082829632125`*^9}, {3.772609000957279*^9, 
   3.7726090087047224`*^9}, {3.7726093100899606`*^9, 3.772609313910179*^9}, {
   3.772609548763612*^9, 3.7726097649679785`*^9}, {3.772609865717741*^9, 
   3.772609869641965*^9}, {3.77260991797773*^9, 3.7726100140972276`*^9}, 
   3.7726100980950317`*^9, {3.7726102588962293`*^9, 3.7726102613623705`*^9}, {
   3.7726114434079795`*^9, 3.7726114439340096`*^9}, 3.7726114846993413`*^9, 
   3.7726131339097743`*^9, {3.7726133221015377`*^9, 3.7726133267478037`*^9}, 
   3.7726145001936455`*^9, {3.7737356655115747`*^9, 3.7737356696638117`*^9}, {
   3.773736381846546*^9, 3.7737364144774127`*^9}, 3.773736447627309*^9, {
   3.7737364839723873`*^9, 3.7737365151081686`*^9}, 3.7737365513992443`*^9, 
   3.7737365992459807`*^9, {3.7737366578053303`*^9, 3.7737366583253603`*^9}, {
   3.773736853104501*^9, 3.7737368573287425`*^9}, 3.773736912742912*^9, {
   3.773736951755143*^9, 3.7737369777416296`*^9}, {3.812357994180174*^9, 
   3.8123580543272133`*^9}, {3.812358086159034*^9, 3.812358092460394*^9}, 
   3.812358307368686*^9},
 CellLabel->"In[1]:=",ExpressionUUID->"8d58c88d-1af1-40c6-9d71-12b1e5b62b51"],

Cell[CellGroupData[{

Cell[BoxData[
 RowBox[{"Rszlit1na1f1", "[", 
  RowBox[{"82", ",", "1", ",", "40"}], "]"}]], "Input",
 CellChangeTimes->{
  3.8123581256342916`*^9, {3.8123581621943827`*^9, 3.812358178682326*^9}, 
   3.812358254270649*^9},
 CellLabel->"In[3]:=",ExpressionUUID->"2a72e077-7742-4ae8-afd1-c2c61e7f33f4"],

Cell[CellGroupData[{

Cell[BoxData[
 InterpretationBox[
  RowBox[{"\<\"n = \"\>", "\[InvisibleSpace]", "40", 
   "\[InvisibleSpace]", "\<\" \\!\\(\\*SuperscriptBox[\\(n\\), \\(2\\)]\\)= \
\"\>", "\[InvisibleSpace]", "1600"}],
  SequenceForm["n = ", 40, " \!\(\*SuperscriptBox[\(n\), \(2\)]\)= ", 1600],
  Editable->False]], "Print",
 CellChangeTimes->{{3.812358168837763*^9, 3.8123581795493755`*^9}, 
   3.8123582178045635`*^9, 3.8123582547586775`*^9, 3.8123583175182667`*^9},
 CellLabel->
  "During evaluation of \
In[3]:=",ExpressionUUID->"dc3a9f7f-7d89-487a-9525-d5688e4bd949"],

Cell[BoxData[
 InterpretationBox[
  RowBox[{"\<\"m= \"\>", "\[InvisibleSpace]", "82", 
   "\[InvisibleSpace]", "\<\" \\!\\(\\*SuperscriptBox[\\(m\\), \\(2\\)]\\)-2= \
\"\>", "\[InvisibleSpace]", "6722"}],
  SequenceForm["m= ", 82, " \!\(\*SuperscriptBox[\(m\), \(2\)]\)-2= ", 6722],
  Editable->False]], "Print",
 CellChangeTimes->{{3.812358168837763*^9, 3.8123581795493755`*^9}, 
   3.8123582178045635`*^9, 3.8123582547586775`*^9, 3.8123583175202665`*^9},
 CellLabel->
  "During evaluation of \
In[3]:=",ExpressionUUID->"6974fff0-a6eb-416b-96d4-3d6d9c17c6d5"],

Cell[BoxData["\<\"bez szumu otrzymali\:015bmy nast\:0119puj\:0105ce wyniki:\"\
\>"], "Print",
 CellChangeTimes->{{3.812358168837763*^9, 3.8123581795493755`*^9}, 
   3.8123582178045635`*^9, 3.8123582547586775`*^9, 3.8123583178402853`*^9},
 CellLabel->
  "During evaluation of \
In[3]:=",ExpressionUUID->"fcc489e4-f168-43a8-b0a5-aec0b01106b2"]
}, Open  ]],

Cell[BoxData["\<\"e:\\\\40_82_1600_6722_f1\\\\vector.txt\"\>"], "Output",
 CellChangeTimes->{3.812358326806798*^9},
 CellLabel->"Out[3]=",ExpressionUUID->"a7280344-0320-48c4-8a84-4833a88a0b39"]
}, Open  ]]
},
WindowSize->{1531, 778},
WindowMargins->{{137, Automatic}, {Automatic, 76}},
FrontEndVersion->"12.0 for Microsoft Windows (64-bit) (April 8, 2019)",
StyleDefinitions->"Default.nb"
]
(* End of Notebook Content *)

(* Internal cache information *)
(*CellTagsOutline
CellTagsIndex->{}
*)
(*CellTagsIndex
CellTagsIndex->{}
*)
(*NotebookFileOutline
Notebook[{
Cell[558, 20, 117129, 2854, 17612, "Input",ExpressionUUID->"8d58c88d-1af1-40c6-9d71-12b1e5b62b51"],
Cell[CellGroupData[{
Cell[117712, 2878, 299, 6, 57, "Input",ExpressionUUID->"2a72e077-7742-4ae8-afd1-c2c61e7f33f4"],
Cell[CellGroupData[{
Cell[118036, 2888, 558, 11, 44, "Print",ExpressionUUID->"dc3a9f7f-7d89-487a-9525-d5688e4bd949"],
Cell[118597, 2901, 560, 11, 44, "Print",ExpressionUUID->"6974fff0-a6eb-416b-96d4-3d6d9c17c6d5"],
Cell[119160, 2914, 341, 6, 44, "Print",ExpressionUUID->"fcc489e4-f168-43a8-b0a5-aec0b01106b2"]
}, Open  ]],
Cell[119516, 2923, 193, 2, 122, "Output",ExpressionUUID->"a7280344-0320-48c4-8a84-4833a88a0b39"]
}, Open  ]]
}
]
*)
