# Supplementary material for: Implementation of the computer tomography parallel algorithms with the incomplete set of data
Source: PeerJ Comput Sci. 2021 Feb 24;7:e339. doi: 10.7717/peerj-cs.339 (PMC7959649; doi:10.7717/peerj-cs.339)
Supplement: Supplemental Information 1 — The Mathematica file creates (using parallel computations) matrices of a system of linear equations. The C # files solve (using parallel computations) this system of equations. [file peerj-cs-07-339-s001.zip › Program.cs]

using System;
using System.Collections.Generic;
using System.Linq;
using System.Threading.Tasks;
using System.Windows.Forms;

namespace watki
{
    static class Program
    {
        /// <summary>
        /// Główny punkt wejścia dla aplikacji.
        /// </summary>
        [STAThread]
        static void Main()
        {
            Application.EnableVisualStyles();
            Application.SetCompatibleTextRenderingDefault(false);
            Application.Run(new Form1());
        }
    }
}
